# Supplementary material for: Bacterial Genome Wide Association Studies (bGWAS) and Transcriptomics Identifies Cryptic Antimicrobial Resistance Mechanisms in Acinetobacter baumannii
Source: Front Public Health. 2020 Sep 2;8:451. doi: 10.3389/fpubh.2020.00451 (PMC7493718; doi:10.3389/fpubh.2020.00451)
Supplement: Table S1 — Metadata for genomes sequenced in this study. [file Table_1.xlsx]

## Sheet: Table 1
Table S1: Metadata for genomes sequenced in this study
								pubMLST informationa									pasteurMLST information
Isolate name	Species	Isolation source	Isolation year	Location	WGS SRA accession	Assembly accession	RNA-Seq SRA accession	gltA	gyrB	gdhB	recA	cpn60	gpi	rpoD	ST		cpn60	fusA	gltA	pyrG	recA	rplB	rpoB	ST
TG31306	baumannii	wound	2012	Arizona	SRR8080891	RFEE00000000		1	34	80	28	1	193	45	2092		3	4	2	2	7	1	2	203
TG31302	baumannii	trach-asp	2012	Arizona	SRR8080892	RFED00000000	SRP166187	2	21	182	32	26	198	5	1961		25	3	6	2	28	1	29	78
TG29428	baumannii	trach-asp	2012	Arizona	SRR8080889	RFEC00000000		2	21	182	32	26	198	5	1961		25	3	6	2	28	1	29	78
TG29392	baumannii	blood	2011	Arizona	SRR8080890	RFEB00000000		2	21	182	32	26	198	5	1961		25	3	6	2	28	1	29	78
TG28340	baumannii	trach-asp	2011	Arizona	SRR8080887	RFEA00000000		1	43	3	2	2	94	3	939		2	2	2	2	2	2	2	2
TG91924	baumannii	blood	2015	Arizona	SRR8080888	RFDZ00000000		1	43	3	2	2	94	3	939		2	2	2	2	2	2	2	2
TG89544	baumannii	sputum	2015	Arizona	SRR8080885	RFDY00000000		1	12	3	2	2	102	3	350		2	2	2	2	2	2	2	2
TG22592	baumannii	BAL	2011	Arizona	SRR8080886	RFDX00000000		10	53	74	11	4	100	5	207		1	1	1	1	5	1	1	1
TG15470	baumannii	environmental	2007	unknown	SRR8080883	RFDW00000000		1	3	3	2	2	97	3	208		2	2	2	2	2	2	2	2
TG60536	baumannii	sputum	2012	Arizona	SRR8080884	RFDV00000000		1	3	3	2	2	97	3	208		2	2	2	2	2	2	2	2
TG22182	baumannii	trach-asp	2011	Arizona	SRR8080859	RFDU00000000	SRP166187	1	3	3	2	2	140	3	368		2	2	2	2	2	2	2	2
TG22166	baumannii	trach-asp	2010	Arizona	SRR8080860	RFDT00000000		1	3	3	2	2	140	3	368		2	2	2	2	2	2	2	2
TG15440	baumannii	BAL	2008	unknown	SRR8080857	RFDS00000000		1	46	3	62	2	142	3	353		2	2	2	2	68	2	2	415
TG15473	baumannii	urine	2007	unknown	SRR8080858	RFDR00000000		10	53	182	11	4	100	5	1840		1	1	1	1	5	1	1	1
TG91920	baumannii	blood	2015	Arizona	SRR8080855	RFDQ00000000		1	3	3	2	2	97	3	208		2	2	2	2	2	2	2	2
TG27303	baumannii	sputum	2005	Arizona	SRR8080856	RFDP00000000		1	3	3	2	2	97	3	208		2	2	2	2	2	2	2	2
TG41883	baumannii	trach-asp	2012	Arizona	SRR8080853	RFDO00000000		2	21	182	32	26	198	5	1961		25	3	6	2	28	1	29	78
TG41873	baumannii	trach-asp	2012	Arizona	SRR8080854	RFDN00000000		1	43	3	2	2	94	3	939		2	2	2	2	2	2	2	2
TG89524	baumannii	sputum	2015	Arizona	SRR8080861	RFDM00000000		1	17	8	10	28	99	32	205		26	2	2	2	29	4	5	79
TG29423	baumannii	sputum	2012	Arizona	SRR8080862	RFDL00000000		1	43	3	2	2	94	3	939		2	2	2	2	2	2	2	2
TG89536	baumannii	URT	2015	Arizona	SRR8080835	RFDK00000000		1	3	3	2	2	97	3	208		2	2	2	2	2	2	2	2
TG41016	baumannii	trach-asp	2012	Arizona	SRR8080834	RFDJ00000000		2	21	182	32	26	198	5	1961		25	3	6	2	28	1	29	78
TG28175	baumannii	trach-asp	2011	Arizona	SRR8080833	RFDI00000000		10	53	74	11	4	100	5	207		1	1	1	1	5	1	1	1
TG28339	baumannii	trach-asp	2011	Arizona	SRR8080832	RFDH00000000		31	45	8	6	30	367	6	2118		35	1	11	7	9	25	2	108
TG22172	baumannii	sputum	2010	Arizona	SRR8080831	RFDG00000000		1	43	3	2	2	94	3	939		2	2	2	2	2	2	2	2
TG29424	baumannii	trach-asp	2012	Arizona	SRR8080830	RFDF00000000		10	53	74	11	4	100	5	207		1	1	1	1	5	1	1	1
TG41882	baumannii	wound	2012	Arizona	SRR8080829	RFDE00000000		1	3	6	1	4	97	6	823		1	1	2	2	3	4	4	32
TG60017	baumannii	trach-asp	2012	Arizona	SRR8080828	RFDD00000000		1	3	3	2	2	97	3	208		2	2	2	2	2	2	2	2
TG15449	baumannii	unknown	2008	unknown	SRR8080827	RFDC00000000		1	46	3	62	2	142	3	353		2	2	2	2	68	2	2	415
TG31301	baumannii	trach-asp	2012	Arizona	SRR8080826	RFDB00000000		2	21	182	32	26	198	5	1961		25	3	6	2	28	1	29	78
TG29391	baumannii	blood	2011	Arizona	SRR8080845	RFDA00000000		1	3	3	2	2	97	3	208		2	2	2	2	2	2	2	2
TG16750	baumannii	unknown	2010	Arizona	SRR8080846	RFCZ00000000		1	3	3	2	2	97	3	208		2	2	2	2	2	2	2	2
TG69784	baumannii	urine	2013	Arizona	SRR8080847	RFCY00000000		21	15	2	28	1	107	4	819		3	3	7	108	7	1	5	1437
TG89528	baumannii	blood	2015	Arizona	SRR8080848	RFCX00000000		1	43	3	2	2	94	3	939		2	2	2	2	2	2	2	2
TG28341	baumannii	trach-asp	2011	Arizona	SRR8080849	RFCW00000000		2	21	182	32	26	198	5	1961		25	3	6	2	28	1	29	78
TG40983	baumannii	trach-asp	2012	Arizona	SRR8080850	RFCV00000000		1	3	3	2	2	97	3	208		2	2	2	2	2	2	2	2
TG15437	baumannii	sputum	2008	unknown	SRR8080851	RFCU00000000		1	17	3	2	2	142	3	349		2	2	2	2	2	2	2	2
TG22206	baumannii	sputum	2009	Arizona	SRR8080852	RFCT00000000		1	3	3	2	2	97	3	208		2	2	2	2	2	2	2	2
TG89548	baumannii	eye	2015	Arizona	SRR8080843	RFCS00000000		21	35	2	28	1	144	4	699		3	5	7	1	7	1	4	33
TG22162	baumannii	sputum	2010	Arizona	SRR8080844	RFCR00000000		1	46	80	153	1	137	52	2119		3	8	2	2	226	1	14	1438
TG89540	baumannii	blood	2015	Arizona	SRR8080916	RFCQ00000000		1	3	3	2	2	97	3	208		2	2	2	2	2	2	2	2
TG15467	baumannii	sputum	2008	unknown	SRR8080915	RFCP00000000		1	3	3	2	2	97	3	208		2	2	2	2	2	2	2	2
TG22168	baumannii	sputum	2010	Arizona	SRR8080918	RFCO00000000		1	102	40	26	35	222	5	2093		27	3	2	3	6	1	16	498
TG22636	baumannii	wound	2011	Arizona	SRR8080917	RFCN00000000		10	53	74	11	4	100	5	207		1	1	1	1	5	1	1	1
TG21149	baumannii	unknown	2011	unknown	SRR8080920	RFCM00000000		1	12	56	36	1	61	26	112		3	2	2	2	30	4	28	437
TG15434	baumannii	environmental	2007	Arizona	SRR8080919	RFCL00000000		15	48	58	42	36	54	41	613		40	3	15	2	40	4	4	241
TG22180	baumannii	wound	2006	Arizona	SRR8080922	RFCK00000000		1	3	3	2	2	97	3	208		2	2	2	2	2	2	2	2
TG60019	baumannii	trach-asp	2012	Arizona	SRR8080921	RFCJ00000000		1	3	3	2	2	97	3	208		2	2	2	2	2	2	2	2
TG28338	baumannii	trach-asp	2011	Arizona	SRR8080914	RFCI00000000		1	43	3	2	2	94	3	939		2	2	2	2	2	2	2	2
TG15479	baumannii	blood	2007	unknown	SRR8080913	RFCH00000000		1	46	129	54	156	79	59	2120		1	2	2	2	11	1	5	417
TG22627	baumannii	trach-asp	2011	Arizona	SRR8080820	RFCG00000000	SRP166187	1	3	3	2	2	140	3	368		2	2	2	2	2	2	2	2
TG31971	baumannii	urine-void	2012	Arizona	SRR8080821	RFCF00000000		1	3	3	2	2	97	3	208		2	2	2	2	2	2	2	2
TG22158	baumannii	trach-asp	2010	Arizona	SRR8080818	RFCE00000000		1	33	139	1	1	346	41	2094		3	3	2	2	3	1	29	1436
TG70583	baumannii	blood	2013	Maryland	SRR8080819	RFCD00000000		1	1	1	1	1	156	6	928		3	3	2	2	3	1	3	3
TG31975	baumannii	wound	2012	Arizona	SRR8080824	RFCC00000000		1	43	3	2	2	94	3	939		2	2	2	2	2	2	2	2
TG22653	baumannii	BAL	2011	Arizona	SRR8080825	RFCB00000000	SRP166187	1	3	3	2	2	97	3	208		2	2	2	2	2	2	2	2
TG60155	baumannii	sputum	2012	Arizona	SRR8080822,SRR8588895	RFCA00000000	SRP166187	1	3	3	2	2	97	3	208		2	2	2	2	2	2	2	2
TG91968	baumannii	blood	2015	Arizona	SRR8080823	RFBZ00000000		1	43	3	2	2	94	3	939		2	2	2	2	2	2	2	2
TG31299	baumannii	urine-void	2012	Arizona	SRR8080816	RFBY00000000		33	12	40	26	32	172	5	1359		8	1	5	3	6	2	3	152
TG80268	baumannii	blood	2015	Arizona	SRR8080817	RFBX00000000		1	3	3	2	2	97	3	208		2	2	2	2	2	2	2	2
TG16684	baumannii	unknown	2010	Arizona	SRR8080876	RFBW00000000		1	12	3	2	2	102	3	350		2	2	2	2	2	2	2	2
TG91928	baumannii	blood	2015	Arizona	SRR8080875	RFBV00000000		1	43	3	2	2	94	3	939		2	2	2	2	2	2	2	2
TG16747	baumannii	unknown	2010	Arizona	SRR8080874	RFBU00000000		1	35	65	45	4	96	26	2095		1	52	2	2	67	4	5	412
TG15458	baumannii	environmental	2008	Maryland	SRR8080873	RFBT00000000		1	3	3	2	2	97	3	208		2	2	2	2	2	2	2	2
TG15482	baumannii	sputum	2007	unknown	SRR8080880	RFBS00000000		10	53	74	11	4	100	5	207		1	1	1	1	5	1	1	1
TG15452	baumannii	sputum	2008	unknown	SRR8080879	RFBR00000000		1	46	96	12	4	79	59	354		1	2	2	2	4	1	4	416
TG87880	baumannii	ear	2015	unknown	SRR8080878	RFBQ00000000		21	35	69	10	69	140	4	1007		64	52	7	2	29	4	29	411
TG40843	baumannii	blood	2012	Arizona	SRR8080877	RFBP00000000		1	3	3	2	2	97	3	208		2	2	2	2	2	2	2	2
TG15485	baumannii	environmental	2007	unknown	SRR8080882	RFBO00000000		1	34	40	26	1	172	5	936		3	74	2	3	6	1	16	429
TG15476	baumannii	BAL	2007	unknown	SRR8080881	RFBN00000000		1	46	3	2	2	142	3	423		2	2	2	2	2	2	2	2
TG40982	baumannii	trach-asp	2012	Arizona	SRR8080909	RFBM00000000		2	21	182	32	26	198	5	1961		25	3	6	2	28	1	29	78
TG84304	baumannii	sputum	2015	Arizona	SRR8080910	RFBL00000000		10	12	1	33	4	98	5	310		1	1	1	2	65	1	5	406
TG15464	baumannii	wound	2008	unknown	SRR8080911	RFBK00000000		1	46	96	54	4	79	59	356		1	2	2	2	11	1	5	417
TG15461	baumannii	wound	2007	unknown	SRR8080912	RFBJ00000000		1	3	3	2	2	97	3	208		2	2	2	2	2	2	2	2
TG16732	baumannii	unknown	2010	Arizona	SRR8080905	RFBI00000000		1	3	3	2	2	97	3	208		2	2	2	2	2	2	2	2
TG31982	baumannii	wound	2012	Arizona	SRR8080906	RFBH00000000		1	3	3	2	2	97	3	208		2	2	2	2	2	2	2	2
TG41558	baumannii	trach-asp	2012	Arizona	SRR8080907	RFBG00000000		1	43	3	2	2	94	3	939		2	2	2	2	2	2	2	2
TG41245	baumannii	urine-void	2012	Arizona	SRR8080908	RFBF00000000		2	21	182	32	26	198	5	1961		25	3	6	2	28	1	29	78
TG16790	baumannii	unknown	2010	Arizona	SRR8080903	RFBE00000000		28	38	45	1	16	16	2	957		5	4	4	1	3	3	4	6
TG31986	baumannii	trach-asp	2012	Arizona	SRR8080904	RFBD00000000	SRP166187	2	21	182	32	26	198	5	1961		25	3	6	2	28	1	29	78
TG91932	baumannii	blood	2015	Arizona	SRR8080870	RFBC00000000		1	43	3	2	2	94	3	939		2	2	2	2	2	2	2	2
TG15443	baumannii	wound	2008	unknown	SRR8080869	RFBB00000000		1	46	96	12	4	79	59	354		1	2	2	2	4	1	4	416
TG31307	baumannii	blood	2012	Arizona	SRR8080872	RFBA00000000	SRP166187	2	21	182	32	26	198	5	1961		25	3	6	2	28	1	29	78
TG15428	baumannii	sputum	2007	unknown	SRR8080871	RFAZ00000000		1	3	3	2	2	97	3	208		2	2	2	2	2	2	2	2
TG29426	ursingii	wound	2012	Arizona	SRR8080866	RFFA00000000		84	148	X	92	81	N	99	N/A		174	N	109	62	173	90	N	novel
TG29429	radioresistens	wound	2012	Arizona	SRR8080865	RFEZ00000000		89	N	X	95	N	N	N	N/A		180	169	N	N	177	93	156	novel
TG91976	pittii	throat	2015	Arizona	SRR8080868	RFEY00000000		56	104	137	67	55	223	75	2096		23	20	23	16	25	18	26	205
TG91944	pittii	wound	2015	Arizona	SRR8080867	RFEX00000000		30	165	157	52	39	313	56	1638		36	20	38	16	38	18	20	119
TG41884	pittii	wound	2012	Arizona	SRR8080864	RFEW00000000		30	39	157	52	39	313	56	1923		36	20	38	16	38	18	20	119
TG41247	pittii	eye	2012	Arizona	SRR8080863	RFEV00000000		56	104	137	67	55	279	75	2016		23	20	23	16	25	18	20	70
TG41243	pittii	wound	2012	Arizona	SRR8080901	RFEU00000000		30	165	157	52	39	313	56	1638		36	20	38	16	38	18	20	119
TG41230	pittii	eye	2012	Arizona	SRR8080902	RFET00000000		56	100	137	7	51	239	74	1030		17	20	23	10	20	18	27	93
TG41018	lactucae	wound	2012	Arizona	SRR8080899	RFES00000000		N	N	N	N	N	N	N	novel		118	76	84	50	130	44	N	novel
TG41017	pittii	eye	2012	Arizona	SRR8080900	RFER00000000		56	104	137	67	55	279	75	2016		23	20	23	16	25	18	20	70
TG41012	pittii	sputum	2012	Arizona	SRR8080897	RFEQ00000000		30	39	157	52	39	313	56	1923		36	20	38	16	38	18	20	119
TG40858	pittii	blood	2012	Arizona	SRR8080898	RFEP00000000		56	100	137	7	51	247	74	novel		17	21	23	10	20	18	27	248
TG31980	pittii	wound	2012	Arizona	SRR8080895	RFEO00000000		56	100	137	7	51	239	74	1030		17	20	23	10	20	18	27	93
TG31979	pittii	wound	2012	Arizona	SRR8080896	RFEN00000000		77	104	87	67	55	242	75	1034		23	20	28	10	25	18	20	667
TG31972	pittii	wound	2012	Arizona	SRR8080893	RFEM00000000		77	104	N	67	55	247	75	novel		23	20	28	10	25	18	26	214
TG29425	lactucae	wound	2012	Arizona	SRR8080894	RFEL00000000		N	N	N	N	N	232	N	novel		N	76	88	50	N	44	N	novel
TG29422	pittii	urine-void	2012	Arizona	SRR8080840	RFEK00000000		30	39	157	52	39	313	56	1923		36	20	38	16	38	18	20	119
TG29420	pittii	urine-void	2012	Arizona	SRR8080839	RFEJ00000000		56	100	137	7	51	239	74	1030		17	20	23	10	20	18	27	93
TG22176	pittii	wound	2006	Arizona	SRR8080842	RFEI00000000		56	100	137	7	51	239	74	1030		17	20	23	10	20	18	27	93
TG22174	pittii	wound	2006	Arizona	SRR8080841	RFEH00000000		91	N	N	N	55	N	N	novel		23	20	46	10	64	18	119	novel
TG22170	nosocomialis	trach-asp	2010	Arizona	SRR8080837	RFEG00000000		39	65	142	N	25	114	28	novel		22	26	29	14	172	16	47	1166
TG41244	haemolyticus	urine-void	2012	Arizona	SRR8080836	RFEF00000000		N	N	X	N	N	N	N	N/A		42	N	191	19	45	20	N	novel
TG31977	gyllenbergii-like	wound	2012	Arizona	SRR8080838	RFAY00000000		N	N	X	N	N	N	N	N/A		195	N	N	N	N	N	N	novel
aN=novel allele; X=no alignment
