# Supplementary material for: Bacterial Genome Wide Association Studies (bGWAS) and Transcriptomics Identifies Cryptic Antimicrobial Resistance Mechanisms in Acinetobacter baumannii
Source: Front Public Health. 2020 Sep 2;8:451. doi: 10.3389/fpubh.2020.00451 (PMC7493718; doi:10.3389/fpubh.2020.00451)
Supplement: Table S2 — MIC values for screened antimicrobials across all genomes. [file Table_2.xlsx]

## Sheet: Sheet1
Table S2: MIC values for screened antimicrobials across all genomes
	cefepime (FEP) - Cephalosporin	cefuroxime (CXM) - Cepalosporins	ceftriaxone (CRO) - Cephalosporin	ceftazidime (CAZ) - Cephalosporin	gentamicin (GEN) - Aminoglycoside	trimethoprim (TMP) -folic acid inhibitor	azithromycin (AZM) - macrolide	erythromycin (ERY) - macrolide	aztreonam (ATM) - monobactam	piperacillin (PIP) - penicillin	levofloxacin (LVX) - fluroquinolones	ciprofloxacin (CIP) - fluroquinolone	imipenem (IPM) -Cabapenem
Acinetobacter_radioresistens_TG29429_wound_2012	X	X	X	X	X	X	X	X	X	X	X	X
Acinetobacter_ursingii_TG29426_wound_2012	X	X	X	X	X	X	X	X	X	X	X	X
Acinetobacter_gyllenbergii_like_TG31977_wound_2012	4	24	8	6	8	>32	8	4	8	64	0.38	0.38
Acinetobacter_haemolyticus_TG41244_urine-void_2012	1.5	2	3	1.5	4	>32	8	24	2	4	0.064	0.125
Acinetobacter_pittii_TG29425_wound_2012	X	X	X	X	X	X	X	X	X	X	X	X
Acinetobacter_pittii_TG41018_wound_2012	12	24	8	6	2	>32	4	12	16	16	0.19	0.25
Acinetobacter_pittii_TG22174_wound_2006	>256	>256	>256	>256	>256	>32	>256	>256	6	24	>32	>32
Acinetobacter_pittii_TG41243_wound_2012	3	16	12	0.75	0.016	>32	4	8	1	16	0.25	0.19
Acinetobacter_pittii_TG91944_wound_2015	32	>256	>256	>256	>256	>32	>256	>256	>256	>256	>32	>32
Acinetobacter_pittii_TG29422_urine-void_2012	X	X	X	X	X	X	X	X	X	X	X	X
Acinetobacter_pittii_TG41012_sputum_2012	X	X	X	X	X	X	X	X	X	X	X	X
Acinetobacter_pittii_TG41884_wound_2012	3	24	12	2	4	>32	>256	>256	12	32	0.125	0.125
Acinetobacter_pittii_TG31972_wound_2012	X	X	X	X	X	X	X	X	X	X	X	X
Acinetobacter_pittii_TG31979_wound_2012	4	16	16	4	4	>32	32	24	8	16	0.38	0.5
Acinetobacter_pittii_TG91976_throat_2015	X	X	X	X	X	X	X	X	X	X	X	X
Acinetobacter_pittii_TG41017_eye_2012	X	X	X	X	X	X	X	X	X	X	X	X
Acinetobacter_pittii_TG41247_eye_2012	3	12	12	2	4	>32	6	12	8	24	0.125	0.125
Acinetobacter_pittii_TG40858_blood_2012	X	X	X	X	X	X	X	X	X	X	X	X
Acinetobacter_pittii_TG29420_urine-void_2012	X	X	X	X	X	X	X	X	X	X	X	X
Acinetobacter_pittii_TG41230_eye_2012	3	16	12	3	3	>32	8	16	12	24	0.19	0.19
Acinetobacter_pittii_TG22176_wound_2006	X	X	X	X	X	X	X	X	X	X	X	X
Acinetobacter_pittii_TG31980_wound_2012	X	X	X	X	X	X	X	X	X	X	X	X
Acinetobacter_nosocomialis_TG22170_trach-asp_2010	X	X	X	X	X	X	X	X	X	X	X	X
Acinetobacter_baumannii_TG22158_trach-asp_2010	2	12	8	16	4	>32	16	32	16	32	16	16
Acinetobacter_baumannii_TG84304_sputum_2015	32	>256	>256	32	2	>32	32	>256	>256	>256	>32	>32
Acinetobacter_baumannii_TG70583_blood_2013	64	>256	>256	64	>256	>32	>256	12	64	>256	>32	>32
Acinetobacter_baumannii_TG15473_urine_2007	>256	>256	>256	>256	>256	>32	>256	>256	>256	>256	>32	>32
Acinetobacter_baumannii_TG15482_sputum_2007	>256	>256	>256	>256	32	>32	>256	32	>256	>256	>32	>32
Acinetobacter_baumannii_TG22592_BAL_2011	>256	>256	>256	>256	>256	>32	>256	>256	>256	>256	>32	>32
Acinetobacter_baumannii_TG28175_trach-asp_2011	>256	>256	>256	>256	32	>32	>256	>256	>256	>256	>32	>32
Acinetobacter_baumannii_TG22636_wound_2011	>256	>256	>256	>256	>256	>32	>256	>256	64	>256	>32	>32
Acinetobacter_baumannii_TG29424_trach-asp_2012	>256	>256	>256	>256	16	>32	>256	64	48	>256	>32	>32
Acinetobacter_baumannii_TG28339_trach-asp_2011	64	24	6	8	16	>32	>256	16	4	32	0.5	1
Acinetobacter_baumannii_TG31306_wound_2012	1.5	6	12	2	>256	>32	8	16	8	24	4	0.38
Acinetobacter_baumannii_TG69784_urine_2013	3	16	16	3	3	>32	4	4	16	16	0.25	0.38
Acinetobacter_baumannii_TG89548_eye_2015	1	8	16	6	2	>32	>256	>256	>256	>256	0.38	0.38
Acinetobacter_baumannii_TG31299_urine-void_2012	2	12	6	2	1	>32	4	16	6	8	0.25	0.25
Acinetobacter_baumannii_TG15485_environmental_2007	2	12	12	2	12	>32	24	32	8	12	0.38	0.38
Acinetobacter_baumannii_TG22168_sputum_2010	3	24	16	3	3	>32	12	128	12	24	0.25	0.75
Acinetobacter_baumannii_TG16747_unknown_2010	16	64	64	8	48	>32	24	64	32	48	0.38	>32
Acinetobacter_baumannii_TG16790_unknown_2010	8	128	48	8	3	>32	64	32	16	48	0.38	0.38
Acinetobacter_baumannii_TG41882_wound_2012	8	24	16	4	3	>32	16	24	16	48	0.25	0.38
Acinetobacter_baumannii_TG22162_sputum_2010	8	24	24	>256	3	>32	>256	>256	>256	>256	>32	>32
Acinetobacter_baumannii_TG15464_wound_2008	>256	>256	>256	>256	12	>32	48	32	>256	>256	>32	>32
Acinetobacter_baumannii_TG15479_blood_2007	>256	>256	>256	>256	>256	>32	225	32	128	>256	>32	>32
Acinetobacter_baumannii_TG15443_wound_2008	64	>256	>256	>256	6	>32	96	12	>256	48	8	>32
Acinetobacter_baumannii_TG15452_sputum_2008	48	>256	>256	>256	2	>32	64	16	96	>256	>32	>32
Acinetobacter_baumannii_TG89524_sputum_2015	>256	>256	>256	48	48	>32	>256	>256	>256	>256	>32	>32
Acinetobacter_baumannii_TG21149_unknown_2011	6	128	16	8	4	>32	24	32	32	>256	0.5	0.75
Acinetobacter_baumannii_TG15434_environmental_2007	6	16	8	3	2	>32	16	NR	8	6	24	>32
Acinetobacter_baumannii_TG31986_trach-asp_2012	>256	48	48	32	48	>32	16	32	48	>256	>32	>32	2
Acinetobacter_baumannii_TG31301_trach-asp_2012	>256	>256	>256	>256	>256	>32	>256	>256	48	>256	>32	>32
Acinetobacter_baumannii_TG31307_blood_2012	16	64	32	6	32	>32	32	16	32	>256	>32	>32	3
Acinetobacter_baumannii_TG41883_trach-asp_2012	12	>256	>256	48	>256	>32	16	32	24	>256	>32	>32
Acinetobacter_baumannii_TG41245_urine-void_2012	16	>256	>256	64	128	>32	4	12	48	>256	>32	>32
Acinetobacter_baumannii_TG41016_trach-asp_2012	24	32	128	24	4	>32	16	32	12	>256	>32	>32
Acinetobacter_baumannii_TG40982_trach-asp_2012	24	>256	>256	32	128	>32	8	8	24	>256	>32	>32
Acinetobacter_baumannii_TG31302_trach-asp_2012	12	>256	>256	128	192	>32	12	48	32	>256	>32	>32	3
Acinetobacter_baumannii_TG29428_trach-asp_2012	32	>256	>256	>256	128	>32	32	48	24	>256	>32	>32
Acinetobacter_baumannii_TG28341_trach-asp_2011	48	>256	>256	96	256	>32	16	32	48	>256	>32	>32
Acinetobacter_baumannii_TG29392_blood_2011	48	>256	>256	256	256	>32	24	24	48	>256	>32	>32	2
Acinetobacter_baumannii_TG87880_ear_2015	3	16	16	4	3	>32	6	16	16	16	0.25	0.25
Acinetobacter_baumannii_TG15437_sputum_2008	96	>256	>256	>256	3	>32	>256	>256	64	>256	>32	>32
Acinetobacter_baumannii_TG91968_blood_2015	>256	>256	>256	>256	24	>32	>256	32	96	>256	>32	>32
Acinetobacter_baumannii_TG91932_blood_2015	>256	>256	>256	96	6	>32	>256	32	>256	>256	12	>32
Acinetobacter_baumannii_TG91928_blood_2015	>256	>256	>256	>256	8	>32	>256	32	16	>256	>32	>32
Acinetobacter_baumannii_TG89528_blood_2015	>256	>256	>256	>256	32	>32	>256	16	>256	>256	>32	>32
Acinetobacter_baumannii_TG91924_blood_2015	128	>256	>256	>256	12	>32	>256	24	32	>256	>32	>32
Acinetobacter_baumannii_TG29423_sputum_2012	>256	>256	>256	>256	>256	>32	>256	>256	16	>256	>32	>32
Acinetobacter_baumannii_TG31975_wound_2012	>256	>256	>256	>256	>256	>32	>256	>256	32	>256	>32	>32
Acinetobacter_baumannii_TG41558_trach-asp_2012	>256	>256	>256	128	4	>32	>256	32	24	>256	>32	>32
Acinetobacter_baumannii_TG41873_trach-asp_2012	96	>256	>256	>256	16	>32	64	12	128	>256	24	>32
Acinetobacter_baumannii_TG28340_trach-asp_2011	>256	>256	>256	96	6	>32	>256	32	32	>256	>32	>32
Acinetobacter_baumannii_TG22172_sputum_2010	>256	>256	>256	>256	12	>32	>256	64	96	>256	>32	>32
Acinetobacter_baumannii_TG28338_trach-asp_2011	>256	>256	>256	>256	32	>32	>256	32	48	>256	>32	>32
Acinetobacter_baumannii_TG16684_unknown_2010	24	>256	>256	24	>256	>32	128	32	2	256	>32	>32
Acinetobacter_baumannii_TG89544_sputum_2015	24	>256	>256	8	>256	>32	>256	>256	32	>256	>32	>32
Acinetobacter_baumannii_TG15476_BAL_2007	>256	>256	>256	>256	8	>32	>256	32	>256	>256	>32	>32
Acinetobacter_baumannii_TG15440_BAL_2008	32	>256	>256	>256	>256	>32	64	16	64	>256	>32	>32
Acinetobacter_baumannii_TG15449_unknown_2008	256		256	256	32	32	16	6	48		32	32
Acinetobacter_baumannii_TG22627_trach-asp_2011	32	>256	48	8	>256	>32	>256	>256	48	>256	24	>32	16
Acinetobacter_baumannii_TG22166_trach-asp_2010	>256	>256	>256	>256	>256	>32	>256	>256	>256	>256	>32	>32
Acinetobacter_baumannii_TG22182_trach-asp_2011	>256	>256	>256	>256	>256	>32	>256	>256	>256	>256	>32	>32	4
Acinetobacter_baumannii_TG15428_sputum_2007	>256	>256	>256	>256	8	>32	>256	24	12	>256	>32	>32
Acinetobacter_baumannii_TG15467_sputum_2008	48	>256	>256	48	48	>32	>256	16	6	>256	>32	>32
Acinetobacter_baumannii_TG15470_environmental_2007	32	>256	>256	64	48	>32	96	32	6	>256	>32	>32
Acinetobacter_baumannii_TG60017_trach-asp_2012	>256	128	64	192	>256	>32	64	48	16	>256	>32	>32
Acinetobacter_baumannii_TG60019_trach-asp_2012	>256	>256	>256	>256	>256	>32	>256	64	16	>256	>32	>32
Acinetobacter_baumannii_TG60536_sputum_2012	48	>256	>256	>256	>256	>32	>256	>256	32	>256	>32	>32
Acinetobacter_baumannii_TG15458_environmental_2008	>256	>256	>256	>256	>256	>32	>256	>256	64	>256	>32	>32
Acinetobacter_baumannii_TG16732_unknown_2010	>256	>256	>256	>256	>256	>32	>256	>256	>256	>256	>32	>32
Acinetobacter_baumannii_TG16750_unknown_2010	>256	>256	>256	>256	>256	>32	>256	>256	>256	>256	>32	>32
Acinetobacter_baumannii_TG22180_wound_2006	>256	>256	>256	>256	8	>32	>256	32	24	>256	>32	>32
Acinetobacter_baumannii_TG60155_sputum_2012	16	>256	>256	32	6	>32	96	48	32	>256	>32	>32	16
Acinetobacter_baumannii_TG91920_blood_2015	>256	>256	>256	>256	>256	>32	>256	>256	>256	>256	>32	>32
Acinetobacter_baumannii_TG89540_blood_2015	>256	>256	>256	>256	>256	>32	>256	>256	>256	>256	>32	>32
Acinetobacter_baumannii_TG89536_URT_2015	64	>256	>256	128	>256	>32	>256	>256	>256	>256	>32	>32
Acinetobacter_baumannii_TG80268_blood_2015	96	>256	>256	>256	>256	>32	>256	>256	>256	>256	>32	>32
Acinetobacter_baumannii_TG31971_urine-void_2012	128	>256	>256	>256	>256	>32	>256	>256	32	>256	>32	>32
Acinetobacter_baumannii_TG29391_blood_2011	>256	>256	>256	>256	>256	>32	>256	>256	32	64	>32	>32
Acinetobacter_baumannii_TG27303_sputum_2005	>256	>256	>256	>256	>256	>32	>256	>256	128	>256	>32	>32
Acinetobacter_baumannii_TG22653_BAL_2011	>256	>256	>256	>256	>256	>32	>256	>256	64	>256	>32	>32	>32
Acinetobacter_baumannii_TG31982_wound_2012	96	>256	>256	48	>256	>32	>256	>256	96	>256	>32	>32
Acinetobacter_baumannii_TG15461_wound_2007	48	>256	>256	>256	>256	>32	>256	>256	>256	>256	>32	>32
Acinetobacter_baumannii_TG22206_sputum_2009	>256	>256	>256	>256	>256	>32	>256	>256	64	>256	>32	>32
Acinetobacter_baumannii_TG40843_blood_2012	128	>256	>256	96	>256	>32	>256	>256	48	>256	16	>32
Acinetobacter_baumannii_TG40983_trach-asp_2012	>256	>256	>256	>256	>256	>32	>256	>256	24	>256	>32	>32
Resistant
Intermediate
Susceptible
Missing
