# Supplementary material for: Bacterial Genome Wide Association Studies (bGWAS) and Transcriptomics Identifies Cryptic Antimicrobial Resistance Mechanisms in Acinetobacter baumannii
Source: Front Public Health. 2020 Sep 2;8:451. doi: 10.3389/fpubh.2020.00451 (PMC7493718; doi:10.3389/fpubh.2020.00451)
Supplement: Table S3 — PCR primers for targeted amplicon sequencing. [file Table_3.xlsx]

## Sheet: Sheet1
Table S3: PCR primers for targeted amplicon sequencing
Target	Forward primer	Reverse primer	locus tag	Isolate targets	Final Concentration (uM)
Constituitive control	CTTAGTATGACAAGTGGTCG	ACAGCCTAAACCTAAAAGTG	EA719_014655	All isolates	0.115
blaPER-1	TTGCATTTAGCTATGTTGGT	GGATATAGTCATGCAAAGCA	EA714_008075	Pair 1	0.115
aph1a	AAAACAGCATTCCAGGTATT	ATGCATTTCTTTCCAGACTT	EA674_13195	Pair 1	0.115
ampC	CTTGTCTACTTTTATCCCCG	GACAGAACCTAGCTCAAAAA	EA665_005650	Pair 2	0.115
blaOXA-51	AGTGACTGCTAATCCAAATC	TAAGCATTTTGAAGGTCGAA	EA667_019445	Pair 3	0.115
carO	GGCTCAAGGCTTATATGTAG	AATACGCCCCAGTTTTTATT	EA720_00140	Pair 4	0.115
CsuA/B	TATGCGGTAAATACTCAAGC	AATACGTTGTTCCAAGTACC	EA719_006180	Pair 4	0.115
