# Supplementary material for: Bacterial Genome Wide Association Studies (bGWAS) and Transcriptomics Identifies Cryptic Antimicrobial Resistance Mechanisms in Acinetobacter baumannii
Source: Front Public Health. 2020 Sep 2;8:451. doi: 10.3389/fpubh.2020.00451 (PMC7493718; doi:10.3389/fpubh.2020.00451)
Supplement: Table S4 — BSR values for differentially-present CARD proteins. [file Table_4.xlsx]

## Sheet: Sheet1
Table S4: BSR values for differentially-present CARD proteins
Genome	gb|ACJ59254.1|ARO:3000768|abeS	gb|AJF82049.1|ARO:3003573|LpxA	gb|AAW81336.1|ARO:3001613|OXA-64	gb|AAX14802.1|ARO:3000781|adeJ	gb|AAX14803.1|ARO:3000782|adeK	gb|ACJ41739.1|ARO:3000780|adeI	gb|AJF83452.1|ARO:3003574|LpxC	gb|ALJ89624.1|ARO:3003818|parC	gb|CAJ77857.1|ARO:3000778|adeG	gb|ACQ82816.1|ARO:3004577|AmvA	gb|AJF82744.1|ARO:3003817|gyrA	gb|BAD89844.2|ARO:3000753|abeM	gb|CAJ77855.1|ARO:3000779|adeH	gb|CAJ77856.1|ARO:3000777|adeF	gb|WP_001985623.1|ARO:3004578|AbuO	gb|AAO43172.1|ARO:3003848|ADC-2	gb|ALH22601.1|ARO:3000620|adeL	gb|ABO11759.2|ARO:3004573|AbaF	gb|AAL14440.1|ARO:3000775|adeB	gb|AAL14439.1|ARO:3000774|adeA	gb|ADM92605.1|ARO:3000553|adeR	gb|ACJ41547.2|ARO:3004574|AbaQ	gb|ADM92606.1|ARO:3000549|adeS	gb|ALX99516.1|ARO:3003811|adeC	gb|AAC23556.1|ARO:3002660|APH(6)-Id	gb|AAL59753.1|ARO:3000412|sul2	gb|ABK33456.1|ARO:3002639|APH(3'')-Ib	gb|BAC67143.1|ARO:3000166|tet(B)	gb|CAD09823.1|ARO:3003479|tetR	gb|AGV28567.1|ARO:3000559|adeN	gb|CAE51638.1|ARO:3002641|APH(3')-Ia	gb|AEJ33969.1|ARO:3000410|sul1	gb|ACB05808.1|ARO:3003109|msrE	gb|ABI20451.1|ARO:3003741|mphE	gb|ADC55560.1|ARO:3000858|armA	gb|AAN41439.1|ARO:3002608|aadA8	gb|AAV65289.1|ARO:3001418|OXA-23	gb|AAC46343.1|ARO:3002581|AAC(6')-Ib10	gb|AAM92461.1|ARO:3002680|catB8	gb|AAN87151.1|ARO:3002618|aadA21	gb|AAC64365.1|ARO:3000230|ANT(2'')-Ia	gb|CAD09800.1|ARO:3000873|TEM-1	gb|AFH36330.1|ARO:3001676|OXA-235	gb|AAG16656.1|ARO:3002705|floR	gb|BAQ22025.1|ARO:3003200|AAC(6')-Ian	gb|CCW43444.1|ARO:3002255|CARB-16	gb|AGI04227.1|ARO:3003687|APH(3')-VI	gb|CAA30578.1|ARO:3002652|APH(3')-VIa	gb|AAC14728.1|ARO:3002603|aadA3
GCF_003948385.1_Acinetobacter_baumannii_TG87880	1	1	0.9742	0.9992	1	1	1	0.9973	0.9995	0.9988	0.9986	0.9987	0.994	0.998	0.9965	0.9876	1	0.9995	0.9926	0.9918	0.9906	1	0.9741	0.7242	0	0.2327	0	0.3193	0	0.9778	0	0.2294	0.1064	0	0	0	0.5793	0	0.3395	0	0	0	0.5601	0.1343	0	0	0	0	0
GCF_003948195.1_Acinetobacter_baumannii_TG70583	1	1	0.993	0.9992	1	1	1	1	1	0.9719	0.9986	0.9973	0.994	0.9968	0.9944	0.9855	0.9978	1	0.9952	0.9924	0.9978	0.9986	0.9851	0.9665	0	0.4937	0	0.4626	0.4859	0.9871	0	1	0.1068	0	0	0.298	0.5877	0	0.3359	0.2979	0.9866	0	0.5694	0.1337	0	0	0.991	1	0.3142
GCF_003948595.1_Acinetobacter_baumannii_TG84304	1	1	0.9827	0.9992	1	1	1	0.9989	0.9948	0.9733	0.9986	0.9973	0.9924	0.9971	0.9965	0.989	1	0.3516	0.9757	0.3523	0.2931	0.9981	0.9736	0.9626	0	0.2319	0	0.3087	0	0.5927	0	0.2281	0.1068	0	0	0.2936	0.582	0	0.3283	0.2935	0	0	0.5657	0.1337	0	0	0	0	0.3095
GCA_003949475.1_Acinetobacter_baumannii_TG15473	1	1	0.5816	0.9992	1	1	1	0.6531	0.5118	0.4121	0.9986	0.8028	0.997	1	0.1853	0.2435	0.2969	0.9977	0.4333	0.9933	0.9931	1	0.9944	0.7242	0	0.4937	0.1525	0.3163	0	0.9871	0.9913	1	0.09	0	0	0.9466	1	0	0.3186	0.8963	0.9805	0	1	0.0963	0	0	0.97	0.9706	0.9655
GCF_003948175.1_Acinetobacter_baumannii_TG15482	1	1	0.9756	0.9992	1	1	1	0.9989	1	1	0.9986	0.9969	0.997	1	1	0.2435	0.9978	0.9977	0.9948	0.9933	0.9931	1	0.9944	0.979	0	0.2288	0	0.3057	0	0.9871	0	0.2274	0.1068	0	0	0.2936	1	0	0.3283	0.2935	0	0	0.573	0.1337	0	0	0	0	0.3095
GCF_003948995.1_Acinetobacter_baumannii_TG29424	1	1	0.9756	0.9992	1	1	1	0.9989	1	1	0.9986	0.9969	0.997	1	1	0.2435	0.9978	0.9977	0.9948	0.9933	0.9931	1	0.9944	0.7659	0	0.2288	0	0.3057	0	0.9871	0	0.2274	1	1	0	0.2936	1	0	0.3283	0.2935	0	0	0.573	0.1337	0	0	0	0	0.3095
GCF_003948695.1_Acinetobacter_baumannii_TG22636	1	1	0.9756	0.9992	1	1	1	0.9989	1	1	0.9986	0.9969	0.997	1	1	0.6248	0.9978	0.9977	0.994	0.9933	0.9931	1	0.9944	0.979	0	0.2288	0.1512	0.3057	0	0.9871	1	0.2274	1	1	1	0.2936	1	0	0.3283	0.2935	0	0	0.573	0.1337	0	0	0	0	0.3095
GCF_003949635.1_Acinetobacter_baumannii_TG22592	1	1	0.9756	0.9992	1	1	1	0.9989	1	1	0.9986	0.9969	0.997	1	1	0.2461	0.9978	0.9977	0.9948	0.9933	0.9931	1	0.9944	0.979	0	0.4937	0.1512	0.3057	0	0.9871	1	1	1	1	1	0.2936	1	0	0.3283	0.2935	0	0	0.573	0.1337	0	0	0	0	0.3095
GCA_003949675.1_Acinetobacter_baumannii_TG28175	1	1	0.9756	0.4341	0.1227	1	0	0.9989	1	1	0.213	0.7712	0.2951	0.3868	1	0.9777	0.4163	0.9977	0.9948	0.9933	0.9931	0.6798	0.9944	0.11	0	0.2288	0.1352	0	0	0.9871	0.7147	0.2274	1	0.2119	0	0.2936	1	0	0.3152	0.2935	0	0	0.573	0.1337	0	0	0	0	0.3095
GCF_003948675.1_Acinetobacter_baumannii_TG15434	1	1	0.9805	0.9992	1	1	1	0.9989	0.9985	0.9924	0.9986	0.9987	0.9928	0.9978	0.9949	0.9836	0.9921	1	0.9916	0.9985	0.9978	0.9954	0.5129	0.7242	0	0.2348	0	0.3133	0	0.4004	0	0.2266	0.1068	0	0	0.2988	0.5798	0	0.3231	0.2987	0	0	0.5622	0.1343	0	0	0	0	0.315
GCF_003948495.1_Acinetobacter_baumannii_TG22158	0.9926	1	0.9756	0.9992	0.9996	1	1	0.997	0.9921	0.9685	1	1	0.9894	0.999	0.9924	0.9796	1	0.9995	0.938	0.8481	0.8091	0.9964	0.6478	0.7905	0	0.2296	0	0	0	0.9871	0	0.2294	0.1068	0	0	0.298	0.5793	0	0.3316	0.2979	0	0	0.5594	0.1337	0	0	0	0	0.3142
GCF_003948775.1_Acinetobacter_baumannii_TG22162	1	1	0.9839	0.9992	1	1	1	0.9984	0.9852	0.9698	0.9984	0.9987	0.9915	0.9971	0.9965	0.993	1	1	0.9952	0.996	0.9953	0.9954	0.9543	0.8046	0	0.2312	0	0.0518	0	0.9871	0	0.2308	0.1068	0	0	0.298	0.5862	0	0.3325	0.2979	0	0	0.5679	0.1337	0	0	0	0	0.3142
GCF_003948295.1_Acinetobacter_baumannii_TG16790	0.998	1	0.9749	0.9992	1	1	1	0.9967	0.9878	0.9498	1	0.996	0.9843	0.9988	0.9944	0.9911	1	0.9995	0.9946	0.9964	1	1	0.9609	0.7242	0	0.2312	0	0.3172	0	0.9734	0	0.2232	0.1073	0	0	0.298	0.5869	0	0.3377	0.2979	0	0	0.5644	0.1343	0	0	0	0	0.3142
GCF_003948685.1_Acinetobacter_baumannii_TG21149	0.9773	1	0.9903	0.9985	1	1	0.9916	0.9973	0.9895	0.9673	1	0.9987	0.9954	0.999	0.9965	0.9876	1	1	0.9936	0.9944	1	1	0.9757	0.7242	0	1	0	0.3147	0	0.9871	0	0.4764	0.1539	0	0	0.2972	0.5862	0	0.3428	0.2973	0	0	0.5664	0.1328	0	0	0	0	0.3136
GCF_003948575.1_Acinetobacter_baumannii_TG15464	1	1	0.9756	0.9985	1	0.9984	1	0.9978	0.9985	0.9715	0.9986	0.9964	0.54	0.999	0.7648	0.9812	0.6188	0.5298	0.6299	0.3523	0.649	0.9932	0.1497	0.9807	0	0.4937	0	0.0518	0	0.8785	0	1	0.1068	0	0	0.5488	0.5806	0	0.3316	0.5685	0	0	0.995	0.1337	0	0	0.97	0.9706	0.5121
GCF_003948545.1_Acinetobacter_baumannii_TG15479	1	1	0.9756	0.9992	0.9966	0.9979	0.9975	0.9978	0.9985	0.9715	0.9986	0.9964	0.9937	0.999	0.9965	0.9791	0.6188	0.5298	0.9906	0.9933	0.9953	0	0.1965	0.9807	0	0.4937	0.1525	0.3163	0	0.8785	0.9913	1	0.1068	0	0	0.9466	0.5806	0	0.3316	0.8963	0.9805	0	1	0.1337	0	0	0.97	0.9706	0.9655
GCF_003948345.1_Acinetobacter_baumannii_TG15443	1	1	0.9756	0.9992	1	1	1	1	0.9985	0.9715	0.9986	0.9987	0.9937	0.999	0.9959	0.9821	0.9921	0.9981	0.9882	0.9939	0.9994	0.9949	0.9747	0.9807	0	0.2335	0	0.3163	0	0.982	0	0.2259	0.1068	0	0	0	1	0	0.3316	0	0	0	0.573	0.1337	0	0	0	0	0
GCF_003949195.1_Acinetobacter_baumannii_TG15452	1	1	0.9756	0.9992	1	0.5314	1	1	0.9985	0.4095	0.2134	0.9987	0.9937	0.3657	0.8359	0.9821	0.9921	0.3516	0.9882	0.9939	0.9994	0.9949	0.9747	0.9807	0	0.4937	0	0.3163	0	0.982	0	1	0.1068	0	0	0	1	0	0.3316	0	0	0	0.573	0.1337	0	0	0	0	0
GCF_003949125.1_Acinetobacter_baumannii_TG31306	1	1	0.9771	0.9992	1	1	1	0.9973	1	0.9694	1	0.9987	0.9762	0.999	0.9934	0.989	0.9921	0.9973	0.9948	0.9944	0.9978	1	0.9786	0.7242	0	0.2304	0	0.3158	0	0.9829	0	0.2294	0.1068	0	0	0.2988	0.5806	0	0.3316	0.2987	0.9805	0	0.5607	0.1343	0	0	0	0	0.315
GCF_003948835.1_Acinetobacter_baumannii_TG69784	1	1	0.9839	0.9983	1	1	1	0.9962	0.9958	0.9745	1	0.9987	0.997	0.9982	0.9959	0.9846	0.996	1	0.4337	0.3523	0.3096	0.9972	0.1965	0.7242	0	0.2341	0	0.0543	0	0.9734	0	0.2239	0.1068	0	0	0.2988	0.5855	0	0.3283	0.2987	0	0	0.5644	0.1343	0	0	0	0	0.315
GCF_003949335.1_Acinetobacter_baumannii_TG89548	0.9847	1	0.9805	0.9992	0.9974	0.997	1	0.9984	0.9969	0.9962	1	0.9987	0.994	0.5204	0.9959	0.9846	1	0.3516	0.4333	0.3532	0.3096	0.7559	0.1965	0.7216	0	0.2341	0	0.0518	0	0.9793	0	0.2239	0.1064	0	0	0.2944	0.5842	0	0.3283	0.2943	0	0	0.5607	0.1312	0	0	0	0	0.3103
GCF_003949235.1_Acinetobacter_baumannii_TG31299	1	1	1	0.9974	1	0.9954	1	0.9984	0.9911	0.9676	1	0.9987	0.9949	0.9971	0.9949	0.9866	1	0.9995	0.4598	0.5036	0.9922	0.7591	0.6604	0.7242	0	0.2341	0	0.2941	0	0.692	0	0.2239	0.1068	0	0	0.2995	0.5842	0	0.3274	0.2995	0	0	0.57	0.0963	0	0	0	0	0.3158
GCF_003948235.1_Acinetobacter_baumannii_TG15485	1	1	1	0.9974	1	0.9954	1	0.9973	0.9843	0.9676	1	0.9987	0.9958	0.9953	0.9944	0.9876	1	0.5317	0.4598	0.5036	0.9961	0.7591	0.9786	0.7242	0	0.2304	0	0.2941	0	0.9709	0	0.2294	0.1068	0	0	0.2988	0.5842	0	0.3359	0.2987	0	0	0.57	0.0947	0	0	0	0	0.315
GCF_003948725.1_Acinetobacter_baumannii_TG22168	1	1	1	0.9985	1	0.9954	1	0.9973	0.9985	0.9676	1	0.9987	0.9898	0.9974	0.9949	0.9866	1	0.9973	0.4598	0.5036	0.9922	0.7591	0.6604	0.7242	0	0.2341	0	0.2941	0	0.9709	0	0.2239	0.1064	0	0	0.2988	0.5842	0	0.3283	0.2987	0	0	0.57	0.1343	0	0	0	0	0.315
GCF_003948415.1_Acinetobacter_baumannii_TG16747	1	1	0.9778	0.9992	1	1	1	0.9984	1	0.9949	1	0.9987	0.9852	0.9978	0.9954	0.9817	0.9921	1	0.9942	0.9949	0.9961	0.9995	0.9753	0.9772	0	0.2304	0	0.1529	0	0.982	0	0.2274	0.1068	0	0	0.2988	0.5798	0	0.3359	0.2987	0	0	0.5571	0.1343	0	0	0	0	0.315
GCF_003948125.1_Acinetobacter_baumannii_TG41245	1	1	0.9749	0.9992	1	1	1	0.9975	0.9852	0.9673	0.9986	0.9945	0.9949	0.999	0.9974	0.9812	1	1	0.993	0.7091	0.2931	1	0.3483	0.7242	0	1	0.1512	0.3142	0	0.467	1	0.4764	0.1068	0	0	0.2988	0.5855	0	0.3316	0.2987	1	0.4481	0.5694	0.9985	1	1	0	0	0.315
GCF_003949095.1_Acinetobacter_baumannii_TG41883	1	1	0.9749	0.9992	1	0.9934	1	0.9975	0.9852	0.9673	0.9986	0.9945	0.9949	0.999	0.9974	0.9812	1	1	0.993	0.9913	0.9978	1	0.5988	0.7242	0	1	0.1512	0.3142	0	0.467	1	0.4764	0.1068	0	0	0.2988	0.5855	0	0.3316	0.2987	1	0.4481	0.5694	0.9985	1	1	0	0	0.315
GCF_003949725.2_Acinetobacter_baumannii_TG29392	1	1	0.9749	0.9992	1	0.9934	1	0.9975	0.9852	0.9673	0.9986	0.9945	0.9949	0.999	0.9974	0.9812	1	1	0.993	0.9913	0.9978	1	0.5988	0.7242	0	1	0.1512	0.3142	0	0.467	1	0.4764	0.1068	0	0	0.2988	0.5855	0	0.3316	0.2987	1	0.4481	0.5694	0.9985	1	1	0	0	0.315
GCF_003949435.1_Acinetobacter_baumannii_TG41016	1	1	0.9749	0.9992	1	0.9934	1	0.9975	0.9852	0.9673	0.9986	0.9945	0.9949	0.999	0.9974	0.9782	1	1	0.993	0.9913	0.9978	1	0.5988	0.7242	0	0.2304	0	0.3142	0	0.467	0	0.2294	0.1068	0	0	0.2988	0.5855	0	0.3316	0.2987	0	0	0.5694	0.1337	0	0	0	0	0.315
GCF_003949105.1_Acinetobacter_baumannii_TG29428	1	1	0.9749	0.9992	1	0.9934	1	0.9975	0.9852	0.9673	0.9986	0.9945	0.9949	0.999	0.9974	0.9812	1	1	0.993	0.9913	0.9978	1	0.5988	0.7242	0	1	0.1512	0.3142	0	0.467	1	0.4764	0.1068	0	0	0.2988	0.5855	0	0.3316	0.2987	1	0.4481	0.5694	0.9985	1	1	0	0	0.315
GCF_003948375.1_Acinetobacter_baumannii_TG40982	1	1	0.9749	0.9992	1	0.9934	1	0.9975	0.9852	0.9673	0.9986	0.9945	0.9949	0.999	0.9974	0.9812	1	1	0.993	0.9913	0.9978	1	0.5988	0.7242	0	1	0.1512	0.3142	0	0.467	1	0.4764	0.1068	0	0	0.2988	0.5855	0	0.3316	0.2987	1	0.4481	0.5694	0.9985	1	1	0	0	0.315
GCF_003949395.1_Acinetobacter_baumannii_TG28341	1	1	0.9749	0.9992	1	0.9934	1	0.9975	0.9852	0.9673	0.9986	0.9945	0.9949	0.999	0.9974	0.9812	1	1	0.993	0.9913	0.9978	1	0.5988	0.7242	0	1	0.1512	0.3142	0	0.467	1	0.4764	0.1068	0	0	0.2988	0.5855	0	0.3316	0.2987	1	0.4481	0.5694	0.9985	1	1	0	0	0.315
GCF_003949115.2_Acinetobacter_baumannii_TG31302	1	1	0.9749	0.9992	1	0.9934	1	0.9975	0.9852	0.9673	0.9986	0.9945	0.9949	0.999	0.9974	0.9812	1	1	0.993	0.9913	0.9978	1	0.5988	0.7242	0	1	0.1512	0.3142	0	0.467	1	0.4764	0.1068	0	0	0.2988	0.5855	0	0.3316	0.2987	1	0.4481	0.5694	0.9985	1	1	0	0	0.315
GCF_003948085.2_Acinetobacter_baumannii_TG31986	1	1	0.9749	0.9992	1	0.9934	1	0.9975	0.9852	0.9673	0.9986	0.9945	0.9949	0.999	0.9974	0.9777	1	1	0.993	0.9913	0.9978	1	0.5988	0.7242	0	1	0.1512	0.3142	0	0.467	1	0.4764	0.1068	0	0	0.2988	0.5855	0	0.3316	0.2987	1	0.4481	0.5694	0.9985	1	1	0	0	0.315
GCF_003948305.2_Acinetobacter_baumannii_TG31307	1	1	0.9749	0.9992	1	0.9934	1	0.9975	0.9852	0.9673	0.9986	0.9945	0.9949	0.999	0.9974	0.9031	1	1	0.993	0.9913	0.9978	1	0.3483	0.7242	0	1	0.1512	0.3142	0	0.467	1	0.4764	0.1068	0	0	0.2988	0.5855	0	0.3316	0.2987	1	0.4481	0.5694	0.9985	1	1	0	0	0.315
GCF_003949405.1_Acinetobacter_baumannii_TG31301	1	1	0.9749	0.9992	1	0.9934	1	0.9975	0.9852	0.9673	0.9986	0.9945	0.9949	0.999	0.9974	0.9777	1	1	0.993	0.9913	0.9978	1	0.5988	0.7242	0	1	0.1512	0.3142	0	0.467	1	0.4764	0.1068	0	0	0.2988	0.5855	0	0.3316	0.2987	1	0.4481	0.5694	0.9985	1	1	0	0	0.315
GCF_003949015.1_Acinetobacter_baumannii_TG89524	1	1	0.9839	0.9992	1	1	1	0.9989	0.9784	0.9936	0.9986	1	0.9937	0.999	0.9929	0.9721	0.5186	0.9981	0.9932	0.9964	0.9978	1	0.9498	0.7441	0.998	1	0.9939	0	0	0.9787	0.1556	1	0.1068	0	0	0.2988	0.5862	0.6592	0.3316	0.2987	0	0	0.5679	0.3341	0	0	0	0	0.315
GCF_003948985.1_Acinetobacter_baumannii_TG28339	1	1	0.9881	0.9992	1	1	1	0.9973	0.9915	0.9936	0.9979	0.9987	0.5409	0.997	0.9965	0.9817	1	0.9995	0.9918	0.996	0.9859	0.9981	0.9587	0.7242	0	0.2304	0	0.3172	0	0.9871	0	0.2274	0.1068	0	0	0.2951	0.5835	0	0.3283	0.295	0	0	0.5694	0.1353	0	0	0	0	0.3111
GCF_003948905.1_Acinetobacter_baumannii_TG41882	0.998	0.995	0.9839	0.9992	1	1	1	0.9973	0.9985	0.9945	0.9942	0.9987	0.9937	0.9982	0.9979	0.9855	1	0.9977	0.9958	0.9964	0.9986	0.9968	0.9659	0.7242	0	0.2296	0	0	0	0.8152	0	0.2281	0.1068	0	0	0.2959	0.5869	0	0.3298	0.2958	0	0	0.5664	0.1343	0	0	0	0	0.312
GCF_003948745.1_Acinetobacter_baumannii_TG15467	1	1	0.991	0.9992	1	1	1	0.9989	1	0.9733	0.9986	0.9987	0.994	0.999	0.9954	0.9861	0.9978	1	0.9974	1	0.9961	1	0.9549	1	0.998	0.2304	0.9939	0.9931	0.9955	0.9871	0.1556	0.2274	0.1068	0	0	0.2951	0.5855	0	0.3283	0.295	0	1	0.5672	0.1337	0	0.4348	0	0	0.3128
GCF_003949615.1_Acinetobacter_baumannii_TG15470	1	1	0.991	0.9992	1	1	1	0.9989	1	0.9733	0.9986	0.9987	0.994	0.999	0.9954	0.9861	0.9966	1	0.9974	1	0.9961	1	0.9549	1	0.998	0.2304	0.9939	0.9931	0.9955	0.9871	0.1556	0.2274	0.1068	0	0	0.2951	0.5855	0	0.3283	0.295	0	1	0.5672	0.1337	0	0.4348	0	0	0.3128
GCF_003948095.1_Acinetobacter_baumannii_TG15428	1	1	0.9791	0.9992	1	1	1	0.9989	1	0.9733	0.9986	0.9987	0.994	0.999	0.9954	0.9861	1	1	1	1	0.9961	1	0.9581	1	0.998	1	0.9939	0.9931	0.9955	0.9871	0.1556	0.4764	0.1068	0	0	0.2951	1	0	0.3283	0.295	0	1	0.573	0.1337	0	0.4348	0	0	0.3128
GCF_003948535.2_Acinetobacter_baumannii_TG22627	1	1	0.9645	0.9992	1	1	1	0.9954	1	0.9733	0.9986	0.9987	0.994	0.999	0.9954	0.989	1	1	1	1	0.9961	1	0.9581	1	0.998	1	0.9939	0.9931	0.9955	0.5867	0.1556	1	1	1	1	0.2951	0.5827	0	0.3283	0.295	0	0	0.5622	0.1337	0	0	0	0	0.3128
GCF_003949755.1_Acinetobacter_baumannii_TG22166	1	1	0.9645	0.9992	1	1	1	0.9954	1	0.9733	0.9986	0.9987	0.994	0.999	0.9954	0.989	1	1	1	1	0.9961	1	0.6384	1	0.998	1	0.9939	0.9931	0.9955	0.5867	1	1	1	1	1	0.2951	0.5827	0	0.3283	0.295	0	0	0.5622	0.1337	0	0	0	0	0.3128
GCF_003949595.2_Acinetobacter_baumannii_TG22182	1	1	0.9645	0.9992	1	1	1	0.9954	1	0.9733	0.9986	0.9987	0.994	0.999	0.9954	0.989	1	1	1	1	0.9961	1	0.6384	1	0.998	1	0.9939	0.9931	0.9955	0.5867	1	1	1	1	1	0.2951	0.5827	0	0.3283	0.295	0	0	0.5622	0.1337	0	0	0	0	0.3128
GCF_003949365.1_Acinetobacter_baumannii_TG15437	1	1	0.9771	0.9992	1	1	1	0.9959	1	0.9733	0.9986	0.9982	0.994	0.999	0.9954	0.9786	1	0.9973	0.9992	1	0.9961	1	0.9581	1	0	0.4937	0	0.0518	0	0.8905	0	1	1	1	0	0.1271	1	0	0.3283	0.1341	0	0	0.573	0.1337	0	0	0.991	1	0.1344
GCF_003948425.1_Acinetobacter_baumannii_TG16684	1	1	0.9791	0.9992	1	1	1	0.9962	1	0.9733	0.9986	0.9987	0.994	0.999	0.9954	0.989	1	1	1	1	0.9961	1	0.9581	1	0.998	1	0.9939	0.9931	0.9955	0.9871	1	0.4764	0.1068	0	0	0.2951	0.5862	0	0.3283	0.295	0	0	0.5657	0.1337	0	0	0	0	0.3128
GCF_003949485.1_Acinetobacter_baumannii_TG89544	1	1	0.9791	0.9992	1	1	1	0.9989	1	0.9733	0.9986	0.9987	0.994	0.999	0.9954	0.989	1	1	1	1	0.9961	0.4072	0.9581	1	0.998	1	0.9939	0.9931	0.9955	0.9871	0.9901	0.4764	1	1	0	0.2951	0.5862	0	0.3283	0.295	0	0	0.5657	0.1337	0	0	0	0	0.3128
GCF_003948225.1_Acinetobacter_baumannii_TG15476	1	1	0.9771	0.9992	1	1	1	0.9962	1	0.9733	0.9986	0.9987	0.994	0.999	0.9954	0.9836	1	1	1	1	0.9961	1	0.9581	1	0.998	1	0.9959	0.0518	0	0.4466	1	1	0.1068	0	0	0.5488	0.5842	0	0.3283	0.5685	0	1	0.5636	0.1337	0	0.4348	0	0	0.5121
GCF_003949575.1_Acinetobacter_baumannii_TG15440	1	1	0.9771	0.9992	1	1	1	0.9989	1	0.9733	0.9986	0.9987	0.994	0.999	0.9954	0.9841	1	1	1	1	0.9961	1	0.9581	1	0.998	1	0.9939	0.9931	0.9955	0.4466	1	1	0.1068	0	0	0.5488	0.5842	0	0.3283	0.5685	0	1	0.5636	0.1337	0	0.4348	0	0	0.5121
GCF_003948915.1_Acinetobacter_baumannii_TG15449	1	1	0.9771	0.9992	1	1	1	0.9989	1	0.9733	0.9986	0.9987	0.994	0.999	0.9954	0.9841	1	1	1	1	0.9961	1	0.9581	1	0.998	1	0.9939	0.9931	0.9955	0.4466	1	1	0.1068	0	0	0.5488	0.5842	0	0.3283	0.5685	0	1	0.5636	0.1337	0	0.4348	0	0	0.5121
GCF_003948805.1_Acinetobacter_baumannii_TG89528	1	1	0.9791	0.9992	1	1	1	0.9989	1	0.9733	0.9986	0.9987	0.994	0.999	0.9954	0.9861	1	1	0.9994	1	0.9931	1	0.9543	1	0.998	1	0.9939	0.9931	0.9955	0.9871	0.1556	0.4764	0.1068	0	0	0.2959	0.5862	0	0.3283	0.2958	0	0	0.5657	0.1337	0	0	0	0	0.312
GCF_003949275.1_Acinetobacter_baumannii_TG91968	1	1	0.9791	0.9992	1	1	1	0.9989	1	0.9733	0.9986	0.9987	0.994	0.999	0.9954	0.9861	1	1	0.9994	1	0.9931	1	0.9543	1	0.998	1	0.9939	0.9931	0.9955	0.9871	0.1556	0.4764	0.1068	0	0	0.2959	0.5862	0	0.3283	0.2958	0	0	0.5657	0.1337	0	0	0	0	0.312
GCF_003949655.1_Acinetobacter_baumannii_TG91924	1	1	0.9791	0.9992	1	1	1	0.9989	1	0.9733	0.9986	0.9987	0.994	0.999	0.9954	0.9861	1	1	0.9994	1	0.9931	1	0.9543	1	0.998	1	0.9939	0.9931	0.9955	0.9871	0.1556	0.4764	0.1068	0	0	0.2959	0.5862	0	0.3283	0.2958	0	0	0.5657	0.1337	0	0	0	0	0.312
GCF_003949205.1_Acinetobacter_baumannii_TG91928	1	1	0.9791	0.9992	1	1	1	0.9989	1	0.9733	0.9986	0.9987	0.994	0.999	0.9954	0.9861	1	1	0.9994	1	0.9931	1	0.9543	1	0.998	1	0.9939	0.9931	0.9955	0.9871	0.1556	0.4764	0.1068	0	0	0.2959	0.5862	0	0.3283	0.2958	0	0	0.5657	0.1337	0	0	0	0	0.312
GCF_003947815.1_Acinetobacter_baumannii_TG91932	1	1	0.9791	0.9992	1	1	1	0.9989	1	0.9733	0.9986	0.9987	0.994	0.999	0.9954	0.9861	1	1	0.9994	1	0.9931	1	0.9543	1	0.998	1	0.9939	0.9931	0.9955	0.9871	0.1556	0.4764	0.1068	0	0	0.2959	0.5862	0	0.3283	0.2958	0	0	0.5657	0.1337	0	0	0	0	0.312
GCF_003948465.1_Acinetobacter_baumannii_TG31975	1	1	0.9791	0.9992	1	1	1	0.9989	1	0.9733	0.9986	0.9987	0.994	0.999	0.9954	0.9861	1	1	0.9994	1	0.9931	1	0.9543	1	0.998	1	0.9939	0.9931	0.9955	0.9871	1	1	1	1	1	0.9149	1	0.9693	1	0.9571	0	0	0.573	0.1337	0	0	0	0	0.8991
GCF_003949025.1_Acinetobacter_baumannii_TG29423	1	1	0.9791	0.9992	1	1	1	0.9989	1	0.9733	0.9986	0.9987	0.994	0.999	0.9954	0.9861	1	1	0.9994	1	0.9931	1	0.9543	1	0.998	0.4937	0.9939	0.9931	0.9955	0.9871	1	1	1	1	1	0.9149	1	0.9693	1	0.9571	0	0	0.573	0.1337	0	0	0	0	0.8991
GCF_003947855.1_Acinetobacter_baumannii_TG41558	1	1	0.9791	0.9986	1	1	1	0.9989	1	0.9733	0.9986	0.9987	0.9915	0.999	0.9954	0.9861	1	1	0.9994	1	0.9931	1	0.9543	1	0.998	0.9882	0.9939	0.9931	0.9955	0.9871	0.1556	0.4764	0.1068	0	0	0.2959	1	0	0.3283	0.2958	0	0	0.573	0.1337	0	0	0	0	0.312
GCF_003949425.1_Acinetobacter_baumannii_TG22172	1	1	0.9791	0.9992	1	1	1	0.9989	1	0.9733	0.9986	0.9987	0.994	0.999	0.9954	0.9861	1	1	0.9994	1	0.9931	1	0.9543	1	0.998	1	0.9939	0.9931	0.9955	0.9871	0.1556	0.4764	0.1068	0	0	0.2959	1	0	0.3283	0.2958	0	0	0.573	0.1337	0	0	0	0	0.312
GCF_003948605.1_Acinetobacter_baumannii_TG28338	1	1	0.9791	0.9992	1	1	1	0.9989	1	0.9733	0.9986	0.9987	0.994	0.999	0.9954	0.9861	1	1	0.9994	1	0.9931	1	0.9543	1	0.998	1	0.9939	0.9931	0.9955	0.9871	0.1556	0.4764	0.1068	0	0	0.2959	1	0	0.3283	0.2958	0	0	0.573	0.1337	0	0	0	0	0.312
GCF_003949935.1_Acinetobacter_baumannii_TG28340	1	1	0.9791	0.9992	1	1	1	0.9989	1	0.9733	0.9986	0.9987	0.994	0.999	0.9954	0.9861	1	1	0.9994	1	0.9931	1	0.9543	1	0.998	1	0.9939	0.9931	0.9955	0.9871	0.1556	0.4764	0.1068	0	0	0.2959	1	0	0.3283	0.2958	0	0	0.573	0.1337	0	0	0	0	0.312
GCF_003949075.1_Acinetobacter_baumannii_TG41873	1	1	0.9791	0.9992	1	1	1	0.9989	1	0.9733	0.9986	0.9987	0.994	0.999	0.9954	0.9861	1	1	0.9994	1	0.9931	1	0.9543	1	0.9933	1	0.9939	0.9931	0.9955	0.9871	0.1556	0.4764	0.1068	0	0	0.2959	1	0	0.3283	0.2958	0	0	0.573	0.1337	0	0	0	0	0.312
GCF_003948895.1_Acinetobacter_baumannii_TG60017	1	1	0.9791	0.9992	1	1	1	0.9973	0.9958	0.9715	0.9986	0.9987	0.994	0.999	0.9954	0.9841	1	1	0.9984	1	0.9961	1	0.9549	1	0.998	0.4937	0.9939	0.9931	0.9955	0.9871	1	1	0.1068	0	0	0.9466	0.5862	0	0.3283	0.8963	1	1	0.5657	0.1337	0	0.4348	0	0	0.9655
GCF_003949305.1_Acinetobacter_baumannii_TG60019	1	1	0.9791	0.9992	1	1	1	0.9973	0.9958	0.9715	0.9986	0.9987	0.994	0.999	0.9954	0.9841	1	1	0.9984	1	0.9961	1	0.9549	1	0.998	0.4937	0.9939	0.9931	0.9955	0.9871	1	1	0.1068	0	0	0.9466	0.5862	0	0.3283	0.8963	1	1	0.5657	0.1337	0	0.4348	0	0	0.9655
GCF_003947865.1_Acinetobacter_baumannii_TG15461	1	1	0.9645	0.9992	0.9978	1	1	0.9989	1	0.9733	0.9986	0.9987	0.994	0.999	0.9954	0.9861	1	1	1	0.7127	0.9961	1	0.9581	1	0.998	0.2312	0.9939	0.9931	0.9955	0.5312	1	0.2281	1	1	1	0.9149	0.5827	0.9693	1	0.9571	0	1	0.5622	0.1337	0	0.4348	0	0	0.8991
GCF_003948455.2_Acinetobacter_baumannii_TG22653	1	1	0.9791	0.9992	1	1	1	0.9989	1	0.9733	0.9986	0.9987	0.994	0.999	0.9954	0.9861	1	1	1	1	0.9961	1	0.9581	1	0.998	0.4937	0.9939	0.9931	0.9955	0.5312	0.1556	1	1	1	1	0.9149	1	0.9693	1	0.9571	0	0	0.573	0.1337	0	0	0	0	0.8991
GCF_003948795.1_Acinetobacter_baumannii_TG40983	1	1	0.9791	0.9992	1	1	1	0.9989	1	0.9733	0.9986	0.9987	0.994	0.999	0.9954	0.9861	1	1	1	1	0.9961	1	0.9581	1	0.998	0.4937	0.9939	0.9931	0.9955	0.5312	0.1556	1	1	1	1	0.9149	1	0.9693	1	0.9571	0	0	0.573	0.1337	0	0	0	0	0.8991
GCF_003949175.1_Acinetobacter_baumannii_TG40843	1	1	0.9791	0.9992	1	1	1	0.9989	1	0.9733	0.9986	0.9987	0.994	0.999	0.9954	0.9861	1	1	1	1	0.9961	0.5573	0.9581	1	0.9911	0.255	0.9939	0.9931	0.9955	0.5312	0.1556	0.4372	1	1	1	0.9149	1	0.9693	1	0.9571	0	0	0.573	0.1337	0	0	0	0	0.8991
GCF_003948505.1_Acinetobacter_baumannii_TG31971	1	1	0.9791	0.9992	1	1	1	0.9989	1	0.9733	0.9986	0.9987	0.994	0.999	0.9954	0.9861	1	1	1	1	0.9961	1	0.9581	1	0.998	0.4937	0.9939	0.9931	0.9955	0.5312	0.1556	1	1	1	1	0.9149	1	0.9693	1	0.9571	0	0	0.573	0.1337	0	0	0	0	0.8991
GCF_003949295.2_Acinetobacter_baumannii_TG60155	1	1	0.9791	0.9992	1	1	1	0.9989	1	0.9733	0.9986	0.9987	0.994	0.999	0.9954	0.9861	1	1	1	1	0.9961	1	0.9581	1	0.998	0.2312	0.9939	0.9931	0.9955	0.5312	0.1556	0.2281	0.1068	0.5945	0	0.2951	1	0	0.3283	0.295	0	0	0.573	0.1337	0	0	0	0	0.3128
GCF_003948885.1_Acinetobacter_baumannii_TG29391	1	1	0.9791	0.9992	1	1	1	0.9989	1	0.9733	0.9986	0.9987	0.994	0.999	0.9954	0.9841	1	1	1	1	0.9961	1	0.9581	1	0.998	1	0.9939	0.9931	0.9955	0.5312	1	1	1	1	1	0.9149	0.5862	0.9693	1	0.9571	0	0	0.5657	0.1337	0	0	0	0	0.8991
GCF_003949765.1_Acinetobacter_baumannii_TG60536	1	1	0.9791	0.9992	1	1	1	0.9989	1	0.9733	0.9986	0.9987	0.994	0.999	0.9954	0.9861	1	1	1	1	0.9961	1	0.9581	1	0.998	1	0.9939	0.9931	0.9955	0.5312	1	1	1	1	1	0.9149	0.5862	0.9693	1	0.9571	0	1	0.5657	0.1337	0	0.4348	0	0	0.8991
GCF_003948975.1_Acinetobacter_baumannii_TG89536	1	1	0.9791	0.9992	1	1	1	0.9989	1	0.9733	0.9986	0.9987	0.994	0.999	0.9954	0.9861	1	1	1	0.7127	0.9961	1	0.9581	1	0.998	1	0.9939	0.9931	0.9955	0.5312	1	1	1	1	1	0.9149	0.5862	0.9693	1	0.9571	0	1	1	0.1337	0	0.4348	0	0	0.8991
GCF_003949325.1_Acinetobacter_baumannii_TG89540	1	1	0.9791	0.9992	1	1	1	0.9989	1	0.9733	0.9986	0.9987	0.994	0.999	0.9954	0.9861	1	1	1	1	0.9961	1	0.9581	1	0.998	1	0.9939	0.9931	0.9955	0.5312	1	1	1	1	1	0.9149	0.5862	0.9693	1	0.9571	0	1	1	0.1337	0	0.4348	0	0	0.8991
GCF_003949555.1_Acinetobacter_baumannii_TG91920	1	1	0.9791	0.9992	1	1	1	0.9989	1	0.9733	0.9986	0.9987	0.994	0.999	0.9954	0.9861	1	1	1	0.7127	0.9961	1	0.9581	1	0.998	1	0.9939	0.9931	0.9955	0.5312	1	1	1	1	1	0.9149	0.5862	0.9693	1	0.9571	0	1	0.5657	0.1337	0	0.4348	0	0	0.8991
GCF_003948145.1_Acinetobacter_baumannii_TG31982	1	1	0.9791	0.9992	1	1	1	0.9989	1	0.9733	0.9986	0.9987	0.994	0.999	0.9954	0.9861	1	1	1	1	0.846	1	0.9581	1	0.998	1	0.9939	0.9931	0.9955	0.5312	1	1	1	1	1	0.9149	0.5862	0.9664	1	0.9571	0	0	0.5657	0.1337	0	0	0	0	0.8991
GCF_003949225.1_Acinetobacter_baumannii_TG80268	1	1	0.9791	0.9992	1	1	1	0.9989	1	0.9733	0.9986	0.9987	0.994	0.999	0.9954	0.9861	1	1	1	1	0.9961	1	0.9581	1	0.998	1	0.9939	0.9931	0.9955	0.5312	1	0.4764	1	1	1	0.9149	0.5862	0.9693	1	0.9571	0	0	0.5657	0.1337	0	0	0	0	0.8991
GCF_003948185.1_Acinetobacter_baumannii_TG15458	1	1	0.9791	0.9992	1	1	1	0.9989	1	0.9733	0.9986	0.9987	0.994	0.999	0.9954	0.9861	1	1	1	1	0.9961	1	0.9581	1	0.998	1	0.9939	0.9931	0.9955	0.5312	1	1	1	1	1	0.9149	0.5862	0.9693	1	0.9571	0	1	1	0.1337	0	0.4348	0	0	0.8991
GCF_003948645.1_Acinetobacter_baumannii_TG22180	1	1	0.9791	0.9992	1	1	1	0.9989	1	0.9733	0.9986	0.9987	0.994	0.999	0.9954	0.9861	1	1	1	1	0.9961	1	0.9581	1	0.998	1	0.9939	0.9931	0.9955	0.5312	1	1	1	1	1	0.9149	0.5862	0.9693	1	0.9571	0	1	1	0.1337	0	0.4348	0	0	0.8991
GCF_003948875.1_Acinetobacter_baumannii_TG16750	1	1	0.9791	0.9992	1	1	1	0.9989	1	0.9733	0.9986	0.9987	0.994	0.999	0.9954	0.9861	1	1	1	1	0.9961	1	0.9581	1	0.998	1	0.9939	0.9931	0.9955	0.5312	1	1	1	1	1	0.9149	0.5862	0.9693	1	0.9571	0	0	1	0.1337	0	0	0	0	0.8991
GCF_003948785.1_Acinetobacter_baumannii_TG22206	1	1	0.9791	0.9992	1	0.9979	1	0.9989	1	0.9733	0.9986	0.9987	0.994	0.999	0.9954	0.9861	1	1	1	1	0.9961	1	0.9581	1	0.998	1	0.9939	0.9931	0.9955	0.5312	1	1	1	1	1	0.9149	0.5862	0.9693	1	0.9571	0	0	1	0.1337	0	0	0	0	0.8991
GCF_003948585.1_Acinetobacter_baumannii_TG16732	1	1	0.9791	0.9992	1	1	1	0.9989	1	0.9733	0.9986	0.9987	0.994	0.999	0.9954	0.9861	1	1	1	1	0.9961	1	0.956	1	0.998	1	0.9939	0.9931	0.9955	0.5312	1	1	1	1	1	0.9149	0.5862	0.9693	1	0.9571	0	0	1	0.1337	0	0	0	0	0.8991
GCF_003979005.1_Acinetobacter_baumannii_TG27303	1	1	0.9791	0.9992	1	1	1	0.9989	1	0.9733	0.9986	0.9987	0.994	0.999	0.9954	0.9861	1	1	1	1	0.9961	1	0.956	1	0.998	1	0.9939	0.9931	0.9955	0.5312	1	1	1	1	1	0.9149	0.5862	0.9693	1	0.9571	0	0	1	0.1337	0	0	0	0	0.8991
[truncated: 19 more columns]
