# Supplementary material for: Bacterial Genome Wide Association Studies (bGWAS) and Transcriptomics Identifies Cryptic Antimicrobial Resistance Mechanisms in Acinetobacter baumannii
Source: Front Public Health. 2020 Sep 2;8:451. doi: 10.3389/fpubh.2020.00451 (PMC7493718; doi:10.3389/fpubh.2020.00451)
Supplement: Table S10 — DESeq2 results of Pair 4 RNA-Seq datasets. Biological replicates denoted with (a,b,c). Isolates grown in sub-inhibitory concentrations are labeled as “sub” with the corresponding antimicrobial. Two different concentrations of cefepime (FEP) were used to test induction (16, 128). [file Table_10.xlsx]

## Sheet: pair4_salmon
Table S10: DESeq2 results of Pair 4 RNA-Seq datasets. Biological replicates denoted with (a,b,c). Isolates grown in sub-inhibitory concentrations are labeled as "sub" with the corresponding antimicrobial. Two different concentrations of cefepime (FEP) were used to test induction (16, 128).
	baseMean	log2FoldChange	lfcSE	stat	pvalue	padj	TG22653-128-subFEPa	TG22653-128-subFEPb	TG22653-128-subFEPc	TG22653-16-subFEPa	TG22653-16-subFEPb	TG22653-16-subFEPc	TG22653a	TG22653b	TG22653c	TG60155a	TG60155b	TG60155c
EA720_00140|hypothetical_protein (carO) S form	3398.67	6.12554	0.134799	45.4419	0	0	6193	4790	3641	3499	3324	3346	5701	3668	5410	146	96	57
EA719_009785|TonB-dependent_receptor	1094.62	-4.35239	0.142736	-30.4926	3.26287e-204	9.07077e-201	458	382	215	307	293	229	193	135	147	7222	3647	2722
CP039518_949489_949603	519.369	5.06024	0.19297	26.2229	1.45528e-151	2.69712e-148	1001	689	576	521	497	539	807	562	825	48	34	13
EA719_005330|TonB-dependent_siderophore_receptor	1605.15	-10.2859	0.396516	-25.9408	2.31136e-148	3.21279e-145	11	12	8	2	7	1	3	3	8	13740	7415	4122
EA719_011130|AMP-binding_protein	2338.01	-1.85518	0.0870732	-21.306	9.98499e-101	1.11033e-97	2417	1805	1158	984	1030	987	1436	1059	1453	10273	6668	3397
CP039518_1308833_1308939	378.467	3.05231	0.147446	20.7012	3.38188e-95	3.13387e-92	781	668	405	366	381	360	588	356	454	126	76	40
EA719_006220|class_1_integron_integrase_IntI1	1024.62	8.76356	0.433292	20.2255	5.83709e-91	4.63632e-88	2401	1699	1118	1219	956	1266	1277	966	1337	6	5	1
EA719_008295|amidase	157.421	-5.84649	0.30952	-18.8889	1.40728e-79	9.78062e-77	44	37	12	11	4	4	7	5	16	1216	690	391
EA720_15160|hypothetical_protein	2295.43	2.18935	0.120054	18.2364	2.65249e-74	1.63865e-71	3679	2956	2237	2111	2036	2471	3486	2265	3337	1357	909	503
EA719_006590|AMP-binding_protein	1523.1	-1.9228	0.11083	-17.3491	2.00281e-67	1.11356e-64	1780	1118	732	606	680	631	832	665	978	6486	4185	2433
EA720_00130|internalin	721.23	2.16297	0.12723	17.0005	8.14277e-65	4.1158e-62	1485	1250	804	716	705	664	982	556	927	363	234	156
EA719_008300|acyl-CoA_dehydrogenase	125.254	-6.23756	0.379077	-16.4546	7.77345e-61	3.6017e-58	33	26	13	1	7	4	4	7	6	993	579	292
EA719_011145|methylcrotonoyl-CoA_carboxylase	1792.18	-1.55298	0.101726	-15.2663	1.28154e-52	5.48104e-50	1821	1352	846	689	720	872	1308	1029	1216	8151	4759	2392
EA719_012560|gamma-aminobutyraldehyde_dehydrogenase	137.978	-2.91865	0.19142	-15.2473	1.71453e-52	6.80913e-50	118	96	54	52	39	48	42	30	64	756	455	248
EA719_006585|acyl-CoA_dehydrogenase	554.901	-1.79015	0.117882	-15.1859	4.38322e-52	1.62471e-49	634	425	292	189	254	274	347	254	360	2496	1477	795
EA719_008315|aromatic_ring-hydroxylating_dioxygenase_subunit_alpha	103.607	-5.65625	0.374052	-15.1216	1.167e-51	4.05531e-49	38	24	27	10	14	13	6	5	9	968	371	213
EA719_011140|isovaleryl-CoA_dehydrogenase	1523.8	-1.7562	0.119751	-14.6655	1.07302e-48	3.50942e-46	1717	1239	718	746	627	664	825	694	1158	6769	4043	2166
EA719_018035|3-hydroxyisobutyrate_dehydrogenase	1239.44	-1.4043	0.0979869	-14.3315	1.39126e-46	4.29746e-44	1497	1145	788	560	638	690	988	639	828	5136	2852	1479
EA719_018040|CoA-acylating_methylmalonate-semialdehyde_dehydrogenase	3427.95	-1.22881	0.0898351	-13.6785	1.36437e-42	3.98238e-40	4997	3686	2331	1955	2021	1964	2354	1799	2687	11636	6938	4077
EA719_018010|MFS_transporter	180.729	-2.30332	0.168433	-13.675	1.43251e-42	3.98238e-40	163	123	72	71	68	65	108	65	80	1154	468	271
EA719_000390|urocanate_hydratase	335.987	-1.73576	0.129919	-13.3603	1.03112e-40	2.73001e-38	582	432	244	202	210	219	166	146	162	1209	652	411
CP039518_948454_948748	344.79	1.74682	0.131132	13.321	1.74648e-40	4.32142e-38	565	493	304	308	327	307	485	345	484	279	165	109
EA719_000045|RND_transporter	1426.06	-1.09422	0.0821526	-13.3193	1.78764e-40	4.32142e-38	2176	1572	923	829	809	870	1145	755	1135	4782	2889	1548
EA719_008335|flavin_reductase_family_protein	71.5416	-4.38949	0.333335	-13.1684	1.33366e-39	3.08964e-37	44	26	7	12	12	4	7	7	18	559	263	160
EA719_009495|2-oxo_acid_dehydrogenase_subunit_E2	838.04	-1.56873	0.119165	-13.1644	1.40688e-39	3.12891e-37	1342	1102	578	669	569	564	463	305	499	3087	1383	958
EA719_011120|TMF_family_protein	164.06	-2.34499	0.180001	-13.0277	8.51546e-39	1.821e-36	126	98	71	48	69	68	106	50	73	1011	495	232
EA719_009330|CoA_transferase_subunit_A	2186.71	-1.37882	0.106668	-12.9263	3.1997e-38	6.58901e-36	2178	1742	1148	1160	1184	1167	1509	1176	1803	8114	5150	3024
EA719_008330|oxidoreductase	62.8094	-4.78604	0.370444	-12.9197	3.48407e-38	6.91837e-36	32	25	15	10	15	8	6	6	9	523	229	124
EA719_000605|IS4_family_transposase_ISAba1	500.072	-1.51144	0.118016	-12.8071	1.49715e-37	2.87041e-35	689	426	279	224	235	231	370	258	332	1876	1237	704
EA719_018030|AMP-binding_protein	1018.11	-1.52407	0.120691	-12.6279	1.48171e-36	2.7461e-34	1043	839	584	420	515	490	861	523	613	4936	2411	1241
EA719_009500|alpha-ketoacid_dehydrogenase_subunit_beta	761.721	-1.50184	0.122542	-12.2557	1.56521e-34	2.80728e-32	1181	957	534	562	514	459	420	331	469	2834	1270	909
EA719_006225|aminoglycoside_N-acetyltransferase_AAC(6')-Ib'	3121.08	13.7478	1.1295	12.1716	4.40425e-34	7.65238e-32	7403	5318	3242	3753	2993	3476	3987	2905	4440	0	1	0
CP039518_2326968_2327079	754.745	-1.41948	0.118189	-12.0103	3.13753e-33	5.28626e-31	877	662	426	444	417	426	493	374	592	2612	1756	1022
EA719_011925|hypothetical_protein	383.895	-1.35805	0.113302	-11.9861	4.20067e-33	6.86933e-31	459	335	206	213	192	223	312	173	303	1545	864	475
EA719_005500|alpha/beta_hydrolase	234.526	-1.59697	0.133691	-11.9453	6.87325e-33	1.09186e-30	325	257	138	125	123	138	151	97	157	967	497	300
EA719_006180|csuA	1755.33	13.9361	1.18206	11.7897	4.41323e-32	6.81599e-30	3509	2938	1986	1777	1861	1987	2703	1669	2373	0	0	0
EA719_009505|thiamine_pyrophosphate-dependent_dehydrogenase_E1_component_subunit_alpha	918.017	-1.39982	0.119124	-11.751	6.97724e-32	1.04847e-29	1486	1201	576	713	642	617	552	406	559	3432	1477	996
EA719_009335|CoA_transferase_subunit_B	986.874	-1.29085	0.10993	-11.7425	7.71819e-32	1.12929e-29	941	611	509	469	442	533	834	581	797	4209	2381	1259
EA719_011875|divalent_metal_cation_transporter	523.988	-1.60057	0.136429	-11.7319	8.74502e-32	1.24673e-29	799	595	305	255	283	329	273	246	359	2202	1028	674
EA719_003525|DcaP-like_protein	2132.75	-0.901479	0.0778405	-11.5811	5.13767e-31	7.14136e-29	3659	2761	1737	1419	1429	1440	1799	1076	1592	6787	3438	1925
EA719_007990|cytochrome_d_ubiquinol_oxidase_subunit_II	1222.06	1.13194	0.0994136	11.3861	4.90294e-30	6.64886e-28	2960	2351	1433	1001	952	1050	1292	921	1391	1401	641	386
EA719_006230|type_B-3_chloramphenicol_O-acetyltransferase_CatB8	1248.14	13.4533	1.18196	11.3822	5.13094e-30	6.79239e-28	3028	2113	1323	1298	1212	1312	1671	1194	1947	0	0	0
CP039518_2324288_2324531	130.814	-2.18441	0.192222	-11.364	6.31495e-30	8.16537e-28	92	81	67	42	55	53	82	54	58	648	425	196
EA719_008320|hypothetical_protein	47.6452	-4.66028	0.410182	-11.3615	6.50257e-30	8.17383e-28	25	11	6	6	4	5	6	8	4	421	189	92
EA719_008310|nuclear_transport_factor_2_family_protein	47.6677	-4.84903	0.426852	-11.36	6.61551e-30	8.17383e-28	24	17	7	5	5	3	2	4	10	407	204	89
EA719_010540|amino_acid_ABC_transporter_substrate-binding_protein	969.749	-1.0349	0.0913041	-11.3347	8.83525e-30	1.06791e-27	1508	1238	725	582	623	643	714	509	762	3161	1713	987
EA719_008325|SDR_family_oxidoreductase	46.6248	-4.9523	0.44169	-11.2122	3.55372e-29	4.20398e-27	22	8	7	2	4	4	4	2	9	425	175	100
EA719_006580|3-hydroxyacyl-CoA_dehydrogenase	485.159	-1.66335	0.148677	-11.1877	4.68593e-29	5.42787e-27	568	422	296	227	212	269	256	208	394	1931	1170	700
EA719_004970|alpha-keto_acid_decarboxylase_family_protein	3448.06	-0.95808	0.0859902	-11.1417	7.8567e-29	8.91495e-27	4830	3659	2472	2025	2024	2325	2816	1985	2879	11641	6381	3555
EA720_03085|stress-induced_protein	1462.58	-1.06806	0.0988378	-10.8062	3.21724e-27	3.57757e-25	1554	981	664	806	736	910	1370	881	1287	5867	2957	1840
CP039518_3758023_3758104	455.227	-1.37076	0.128798	-10.6427	1.8856e-26	2.05568e-24	497	365	287	195	232	246	415	229	304	1831	1064	587
EA719_000115|sodium-dependent_transporter	397.972	-1.18951	0.11192	-10.6282	2.20414e-26	2.35674e-24	704	561	319	239	250	235	293	175	280	1355	766	365
EA719_011125|methyltransferase_domain-containing_protein	295.504	-1.92231	0.182009	-10.5617	4.48666e-26	4.70676e-24	222	166	142	76	101	129	234	147	137	1645	905	399
EA719_009490|dihydrolipoyl_dehydrogenase	549.83	-1.48581	0.141339	-10.5124	7.57424e-26	7.79866e-24	964	783	377	436	415	399	263	210	347	1921	813	604
CP039518_1316421_1316600	994.607	10.814	1.03082	10.4907	9.53623e-26	9.64026e-24	4488	3229	560	664	534	641	2511	644	830	1	2	0
EA719_015345|protein_FilA	319.664	-1.43988	0.138398	-10.4039	2.37918e-25	2.36219e-23	608	385	203	159	182	170	183	159	221	1143	667	381
EA719_003430|long-chain_fatty_acid_transporter	3116.54	-0.864959	0.0845143	-10.2345	1.38955e-24	1.35542e-22	5919	4119	2353	2095	1970	2037	2329	1702	2563	9154	5233	2880
EA719_006265|ArmA_family_16S_rRNA_(guanine(1405)-N(7))-methyltransferase	383.853	9.99508	0.979211	10.2073	1.83954e-24	1.76342e-22	930	675	456	364	440	346	486	344	616	0	2	0
EA719_012565|polyketide_cyclase	66.0433	-2.58246	0.25333	-10.1941	2.10782e-24	1.98636e-22	71	60	30	38	32	29	18	24	28	339	181	98
CP039518_2484816_2485160	165.082	-1.75188	0.172108	-10.1789	2.46233e-24	2.28176e-22	191	170	102	97	97	115	86	66	102	568	383	230
EA719_007825|S8_family_peptidase	278.909	-1.24146	0.122081	-10.1692	2.72274e-24	2.48171e-22	409	274	166	151	144	150	232	134	221	1106	574	325
EA719_000880|acetate--CoA_ligase	990.249	-1.00972	0.0999479	-10.1024	5.38868e-24	4.83243e-22	1321	956	636	542	544	646	798	597	846	3332	1985	1115
EA719_000930|cation_acetate_symporter	1961.56	-0.851273	0.0843087	-10.0971	5.68983e-24	5.0215e-22	2894	2101	1344	1062	1174	1170	1808	1255	1602	6957	3682	1848
EA719_009775|PepSY_domain-containing_protein	65.5572	-2.76519	0.274571	-10.0709	7.42697e-24	6.45218e-22	58	53	12	23	32	29	27	16	26	321	192	131
EA719_014655|MFS_transporter	646.608	1.17008	0.116652	10.0305	1.1195e-23	9.57605e-22	1354	975	632	482	470	551	970	577	748	892	399	225
EA719_009315|GntP_family_permease	566.522	-1.48327	0.148656	-9.97792	1.90426e-23	1.6042e-21	540	405	282	178	281	331	470	313	376	2656	1436	707
CP039518_2645234_2645787	38.4352	-3.63454	0.369063	-9.84804	6.9895e-23	5.75085e-21	36	21	9	10	13	11	10	9	6	254	131	72
EA719_008305|IacB_protein	37.2353	-5.37485	0.545878	-9.84625	7.11465e-23	5.75085e-21	15	7	6	2	1	2	2	4	3	343	176	63
EA719_000395|histidine_ammonia-lyase	172.678	-1.53381	0.155781	-9.84594	7.13685e-23	5.75085e-21	303	220	131	115	97	101	119	65	94	616	319	208
EA719_006235|ANT(3'')-Ia_family_aminoglycoside_nucleotidyltransferase_AadA1	332.635	11.626	1.18403	9.81898	9.32871e-23	7.40966e-21	772	532	365	312	294	368	516	373	457	0	0	0
CP039518_3753282_3753401	160.613	-1.60238	0.163568	-9.79646	1.166e-22	9.13092e-21	164	139	108	94	80	83	111	74	103	720	366	198
EA719_015800|bifunctional_diguanylate_cyclase/phosphodiesterase	94.5381	-2.08293	0.213833	-9.74093	2.01701e-22	1.55758e-20	130	100	46	44	49	48	49	31	50	385	210	162
EA719_006200|fimbrial_biogenesis_outer_membrane_usher_protein	294.495	11.4587	1.186	9.66163	4.38826e-22	3.34229e-20	579	509	328	278	302	297	545	305	362	0	0	0
CP039518_1317155_1317247	499.927	12.0172	1.24862	9.6244	6.30765e-22	4.73926e-20	1983	1338	446	349	321	479	1059	322	475	0	0	0
EA719_009485|acetoin_reductase	271.415	-1.37868	0.143526	-9.60578	7.55833e-22	5.60324e-20	444	343	188	217	213	209	141	98	198	935	463	261
EA719_018015|enoyl-CoA_hydratase/isomerase_family_protein	464.953	-1.37658	0.143737	-9.57703	9.98753e-22	7.30667e-20	509	368	289	266	265	246	422	209	318	2234	1016	478
EA719_007125|iron-containing_redox_enzyme_family_protein	540.51	-1.179	0.123248	-9.56605	1.11065e-21	8.01979e-20	718	539	365	262	363	285	392	317	418	1883	1097	655
EA719_009340|short-chain_fatty_acid_transporter	1260.09	-1.51862	0.158952	-9.55395	1.24849e-21	8.8995e-20	878	698	564	413	515	668	1233	685	775	6242	3459	1648
EA719_003830|Ig-like_domain-containing_protein	1151.21	-0.917241	0.096494	-9.50568	1.98737e-21	1.39871e-19	1924	1544	882	679	675	775	875	622	971	3441	2020	1154
CP036285_61755_61961	42.5845	-6.51615	0.688757	-9.46073	3.05791e-21	2.12525e-19	1	3	0	0	1	2	3	0	2	393	168	110
EA719_007995|cytochrome_bd-I_ubiquinol_oxidase_subunit_CydA	1723.08	1.03621	0.110739	9.35721	8.1872e-21	5.61985e-19	4378	3298	1910	1507	1372	1563	1551	1223	2043	1767	1028	570
EA719_004365|rhombotarget_A	249.581	-1.23558	0.132074	-9.35519	8.34513e-21	5.65841e-19	376	286	188	158	135	158	177	114	193	872	508	260
EA719_008285|MFS_transporter	32.6006	-4.01405	0.434271	-9.24319	2.39253e-20	1.60271e-18	31	22	10	9	9	2	9	4	4	193	124	68
CP039518_1317880_1317937	274.557	11.2077	1.21285	9.24082	2.44625e-20	1.61919e-18	864	571	227	219	232	348	462	196	386	0	0	0
EA719_004960|aldehyde_dehydrogenase_family_protein	3455.3	-0.771037	0.0836509	-9.21732	3.0463e-20	1.99264e-18	5250	3946	2460	2105	2273	2514	2888	2078	3043	10702	5726	3318
EA719_011135|TetR/AcrR_family_transcriptional_regulator	1952.39	-1.24698	0.137646	-9.05939	1.31177e-19	8.48074e-18	2557	1964	1171	1261	1163	1087	1141	1051	1721	6253	4080	2510
EA719_011150|enoyl-CoA_hydratase/isomerase_family_protein	463.4	-1.50252	0.16594	-9.05462	1.37046e-19	8.75832e-18	364	328	209	153	180	230	416	272	293	2619	1231	502
EA719_006185|protein_CsuA	164.547	10.5251	1.18544	8.87868	6.76576e-19	4.27473e-17	388	318	193	157	155	158	228	170	231	0	0	0
CP039518_1309476_1309550	162.799	10.4973	1.18951	8.8249	1.09559e-18	6.84436e-17	483	396	162	125	165	124	271	147	207	0	0	0
CP039518_2325203_2325273	241.031	-1.56261	0.177242	-8.81629	1.18314e-18	7.3092e-17	218	183	128	97	117	107	219	131	126	983	748	288
EA719_006960|OmpW_family_protein	41.3775	-2.69207	0.306261	-8.79014	1.49375e-18	9.12667e-17	37	22	16	9	15	16	19	16	12	250	127	71
EA719_006195|molecular_chaperone	141.3	10.3633	1.18945	8.71266	2.96836e-18	1.79392e-16	292	249	178	119	143	141	222	167	169	0	0	0
EA719_009510|lipoyl_synthase	113.407	-1.68497	0.193946	-8.68781	3.69499e-18	2.20905e-16	160	111	72	78	65	73	80	53	44	454	230	142
EA720_19250|ParB/RepB/Spo0J_family_partition_protein	64.7562	-10.2964	1.19454	-8.61961	6.71828e-18	3.97379e-16	0	0	0	0	0	0	0	0	0	575	265	180
CP039518_3760524_3760689	808.727	-1.25407	0.145563	-8.61533	6.97405e-18	4.08165e-16	1191	889	609	544	573	488	519	379	603	2142	1515	1066
EA719_007980|cytochrome_bd_biosynthesis_protein	255.797	1.15833	0.136745	8.47074	2.43845e-17	1.41227e-15	611	471	292	211	220	217	289	189	288	254	172	69
CP039518_720286_720831	733.638	-0.877543	0.103965	-8.44076	3.1528e-17	1.80717e-15	1220	960	545	449	535	559	589	400	544	2021	1234	714
EA720_17670|hypothetical_protein	56.0809	-10.0875	1.19606	-8.43392	3.34284e-17	1.89655e-15	0	0	0	0	0	0	0	0	0	427	285	147
EA719_006270|hypothetical_protein	110.725	10.0072	1.1894	8.41366	3.97422e-17	2.23199e-15	276	212	132	81	97	118	150	118	171	0	0	0
EA719_006930|hypothetical_protein	295.421	-1.37767	0.164101	-8.39522	4.65003e-17	2.58542e-15	237	137	147	122	179	156	285	151	216	1402	715	368
EA719_005405|DUF3015_domain-containing_protein	600.516	-0.846747	0.100946	-8.38812	4.93968e-17	2.71927e-15	1077	817	512	387	404	356	462	349	460	1845	941	552
EA719_006245|sulfonamide-resistant_dihydropteroate_synthase_Sul1	98.3622	9.85364	1.19111	8.27265	1.31015e-16	7.14159e-15	189	139	118	112	91	105	149	107	139	0	0	0
EA719_009780|hypothetical_protein	33.4113	-3.29006	0.398266	-8.26095	1.44514e-16	7.80094e-15	25	16	13	11	11	14	13	7	6	136	113	80
EA719_010310|trifunctional_transcriptional_regulator/proline_dehydrogenase/L-glutamate_gamma-semialdehyde_dehydrogenase	2452.52	0.722414	0.0887464	8.1402	3.94614e-16	2.10967e-14	6282	4431	2661	2041	1990	1976	2449	1759	2513	3299	1897	843
EA720_19610|hypothetical_protein	44.7482	-9.7599	1.19921	-8.13861	3.99849e-16	2.11729e-14	0	0	0	0	0	0	0	0	0	365	198	126
EA720_19245|ParA_family_protein	44.4355	-9.75267	1.19883	-8.13513	4.11495e-16	2.15841e-14	0	0	0	0	0	0	0	0	0	358	214	117
EA719_004950|diaminobutyrate--2-oxoglutarate_transaminase	2939.03	0.717295	0.0881938	8.13317	4.18197e-16	2.17306e-14	5467	4162	2715	2639	2328	2437	3636	2414	3255	4763	2319	1290
EA719_006115|NirD/YgiW/YdeI_family_stress_tolerance_protein	69.9203	9.64455	1.19369	8.07963	6.49624e-16	3.34436e-14	127	69	41	74	86	66	123	94	124	0	0	0
EA719_010535|amino_acid_ABC_transporter_permease	255.158	-1.07407	0.132954	-8.07851	6.55645e-16	3.34439e-14	348	297	183	153	154	148	210	143	189	975	443	268
EA719_006205|spore_coat_protein_U_domain-containing_protein	88.1543	9.61707	1.19205	8.06766	7.16597e-16	3.62207e-14	181	169	96	92	84	98	121	73	146	0	0	0
EA719_018025|acyl-CoA_dehydrogenase	708.34	-1.20606	0.151301	-7.97125	1.57082e-15	7.86827e-14	740	604	502	316	387	412	666	367	530	3331	1444	721
EA719_014730|hypothetical_protein	285.736	-1.01571	0.127684	-7.95489	1.79285e-15	8.90021e-14	474	328	189	145	169	130	254	170	220	1091	560	280
EA720_19410|hypothetical_protein	36.9846	-9.48591	1.20253	-7.88827	3.064e-15	1.5076e-13	0	0	0	0	0	0	0	0	0	297	172	101
EA719_011870|LamB/YcsF_family_protein	306.282	-1.13907	0.145223	-7.8436	4.37815e-15	2.13531e-13	473	372	200	167	152	196	249	186	197	1263	531	317
EA720_19155|hypothetical_protein	34.7519	-9.39975	1.20353	-7.81017	5.71112e-15	2.7612e-13	0	0	0	0	0	0	0	0	0	295	160	91
EA719_006530|hypothetical_protein	54.3061	2.49963	0.320125	7.8083	5.79629e-15	2.77822e-13	83	46	49	38	29	59	104	49	129	45	19	9
EA719_018180|GntR_family_transcriptional_regulator	192.795	-1.1606	0.148702	-7.80487	5.95637e-15	2.83055e-13	319	266	155	102	109	122	128	87	161	632	367	201
EA719_006240|quaternary_ammonium_compound_efflux_SMR_transporter_QacE_delta_1	62.0247	9.28684	1.1962	7.76361	8.25461e-15	3.88946e-13	109	103	68	53	70	60	121	60	90	0	0	0
EA720_19150|DUF1173_domain-containing_protein	33.5297	-9.34275	1.20536	-7.75099	9.11777e-15	4.25487e-13	0	0	0	0	0	0	0	0	0	255	163	92
EA719_006145|sodium/glutamate_symporter	73.1091	9.24122	1.1924	7.75008	9.18318e-15	4.25487e-13	170	115	65	86	81	95	109	66	85	0	0	0
CP036283_32753_33012	150.212	1.43197	0.185521	7.71864	1.17579e-14	5.40282e-13	305	266	138	124	153	118	215	108	203	179	75	36
EA719_015340|peptidase	181.813	-1.21682	0.157823	-7.71001	1.25806e-14	5.73347e-13	354	258	147	112	122	104	99	92	131	545	354	176
EA720_19405|conjugative_relaxase	32.0314	-9.28388	1.20979	-7.67398	1.66739e-14	7.53716e-13	0	0	0	0	0	0	0	0	0	235	186	74
EA719_004955|aspartate_aminotransferase_family_protein	2330.24	0.716276	0.0934396	7.66565	1.77923e-14	7.97784e-13	4308	3270	2105	1995	1919	2181	2910	1936	2403	3742	1830	990
EA720_17665|hypothetical_protein	31.2126	-9.2388	1.20727	-7.65262	1.96928e-14	8.75936e-13	0	0	0	0	0	0	0	0	0	255	134	90
EA719_000925|DUF485_domain-containing_protein	1134.98	-0.756622	0.0989315	-7.64794	2.04226e-14	9.01188e-13	1722	1278	809	697	748	653	957	698	1068	3260	2043	1161
EA719_011865|putative_hydro-lyase	245.06	-1.224	0.16151	-7.5785	3.49571e-14	1.53041e-12	282	217	167	129	144	162	202	137	171	1141	443	251
EA720_19160|hypothetical_protein	50.8323	-8.98024	1.19794	-7.49643	6.55781e-14	2.84855e-12	0	0	0	0	0	0	0	0	1	376	260	135
EA719_009480|2,3-butanediol_dehydrogenase	388.073	-0.957947	0.128966	-7.42792	1.10317e-13	4.75476e-12	616	531	284	284	282	315	267	191	304	1300	563	341
EA719_005480|peptide_MFS_transporter	105.245	-1.4168	0.190877	-7.42259	1.1485e-13	4.91204e-12	154	131	65	54	52	78	73	45	74	425	205	119
CP039518_702413_703011	558.978	-0.852085	0.114976	-7.41098	1.2537e-13	5.32105e-12	992	725	413	343	410	382	394	312	481	1552	959	531
EA719_009310|3-hydroxybutyrate_dehydrogenase	268.961	-1.15211	0.155642	-7.40231	1.33836e-13	5.63732e-12	229	202	141	121	113	149	293	160	200	1281	584	308
EA719_007985|cytochrome_bd-I_oxidase_subunit_CydX	205.539	1.19195	0.161364	7.38671	1.50505e-13	6.2918e-12	450	389	223	139	169	194	259	162	226	213	104	83
EA720_19190|H-NS_histone_family_protein	24.4153	-8.89263	1.21481	-7.32017	2.47658e-13	1.0276e-11	0	0	0	0	0	0	0	0	0	228	99	65
CP039518_1324454_1324673	53.857	8.8747	1.21526	7.30275	2.81954e-13	1.16123e-11	206	146	49	38	37	44	120	28	63	0	0	0
CP036283_3351624_3351728	54.9169	-7.16115	0.982385	-7.28955	3.10994e-13	1.27142e-11	0	0	1	0	4	1	1	2	1	761	167	94
EA720_17680|LexA_family_transcriptional_regulator	23.9311	-8.85042	1.21631	-7.27646	3.42696e-13	1.3908e-11	0	0	0	0	0	0	0	0	0	176	108	72
EA719_014530|aminoacyl-tRNA_hydrolase	611.285	0.772978	0.10688	7.2322	4.75241e-13	1.91474e-11	1048	783	520	494	551	511	862	505	697	1011	515	255
EA719_005115|carbon_starvation_protein_A	745.026	-0.72558	0.100623	-7.21087	5.55954e-13	2.22382e-11	1165	882	606	484	520	504	669	408	651	2379	1216	615
EA719_007900|heme-binding_protein	710.562	-0.700026	0.0975243	-7.17797	7.07557e-13	2.81001e-11	1113	800	496	412	495	489	634	466	604	2149	1248	633
EA719_006190|spore_coat_protein_U_domain-containing_protein	43.8296	8.60869	1.20058	7.17042	7.477e-13	2.94838e-11	97	83	54	42	42	42	60	52	53	0	0	0
CP039518_1318729_1318892	36.2921	8.64704	1.20947	7.14945	8.71264e-13	3.41143e-11	93	45	31	33	35	31	90	37	48	0	0	0
EA719_004975|amino_acid_permease	1042.55	-1.09857	0.154368	-7.11656	1.10651e-12	4.30222e-11	1067	964	654	457	559	719	1068	613	703	4367	2264	1035
EA719_018020|enoyl-CoA_hydratase	349.574	-1.09471	0.155786	-7.02701	2.11012e-12	8.1474e-11	413	336	210	193	213	231	351	158	281	1595	655	320
EA719_005005|BapA_prefix-like_domain-containing_protein	337.894	-0.897223	0.127857	-7.01739	2.26047e-12	8.66772e-11	501	379	280	174	226	184	308	190	276	1173	633	310
CP039518_2327673_2327841	147.892	-1.1899	0.170058	-6.99703	2.6145e-12	9.9566e-11	205	134	104	96	78	79	110	83	112	468	313	186
CP039518_1387718_1387938	232.782	-2.16178	0.309353	-6.98808	2.78676e-12	1.05404e-10	422	276	89	83	87	73	152	68	111	1175	782	240
EA719_006820|aldehyde_dehydrogenase_family_protein	778.469	-0.817465	0.117519	-6.95602	3.50018e-12	1.31493e-10	1241	980	504	575	575	493	664	448	609	2689	1103	727
EA719_009955|30S_ribosomal_protein_S20	1925.33	0.699006	0.101409	6.89296	5.46423e-12	2.039e-10	3442	2674	1634	1755	1697	1619	2639	1584	1852	2987	1584	872
EA719_012145|cold-shock_protein	220.858	-1.09701	0.159814	-6.86429	6.68206e-12	2.47682e-10	542	335	176	140	133	94	170	97	150	655	381	222
EA720_19200|hypothetical_protein	17.6273	-8.41063	1.22763	-6.85109	7.32875e-12	2.69853e-10	0	0	0	0	0	0	0	0	0	138	75	53
EA719_011900|type_VI_secretion_system_tip_protein_VgrG	475.487	0.71951	0.105098	6.84608	7.59026e-12	2.77644e-10	1040	809	440	345	379	353	611	372	517	714	381	218
EA719_004210|amino_acid_permease	261.168	-0.881464	0.128941	-6.83616	8.13436e-12	2.95602e-10	433	337	174	151	166	160	239	158	189	893	457	241
EA720_19595|hypothetical_protein	16.6448	-8.33509	1.22851	-6.78474	1.16296e-11	4.19875e-10	0	0	0	0	0	0	0	0	0	132	81	44
EA719_018170|2-methylcitrate_synthase	328.383	-1.02168	0.151033	-6.7646	1.33677e-11	4.79512e-10	458	402	260	196	189	245	279	184	221	1293	556	282
CP039518_1999391_1999755	198.907	-1.14604	0.169613	-6.75675	1.41122e-11	5.02143e-10	296	243	116	170	136	156	126	118	119	678	295	213
EA719_003030|nitrite/sulfite_reductase	743.074	0.888725	0.131545	6.75606	1.41792e-11	5.02143e-10	1034	874	620	526	618	628	1212	706	866	1305	637	310
EA719_006285|ABC-F_type_ribosomal_protection_protein_Msr(E)	28.4074	8.17035	1.21037	6.7503	1.47537e-11	5.19181e-10	64	51	28	26	25	25	37	40	44	0	0	0
EA719_009565|hypothetical_protein	169.762	1.08263	0.160407	6.74928	1.48585e-11	5.19581e-10	231	162	115	133	137	157	266	169	243	203	150	88
EA719_016100|acetate_kinase	1079.58	-0.628881	0.0935021	-6.72586	1.74562e-11	6.06603e-10	1570	1153	766	614	690	754	1016	706	1020	3167	1902	1004
EA720_05405|citrate_transporter	496.054	-0.746031	0.111275	-6.70438	2.02267e-11	6.98513e-10	971	776	391	340	351	335	424	275	346	1465	728	394
EA719_015180|acyl-CoA_dehydrogenase	222.543	-0.911513	0.136303	-6.68741	2.27157e-11	7.79627e-10	469	311	184	126	137	117	160	123	183	682	382	206
EA720_19325|type_II_toxin-antitoxin_system_RelE/ParE_family_toxin	15.1624	-8.20328	1.23291	-6.65362	2.85979e-11	9.75487e-10	0	0	0	0	0	0	0	0	0	131	68	40
EA720_19205|hypothetical_protein	15.2448	-8.19519	1.23283	-6.64745	2.98212e-11	1.01101e-09	0	0	0	0	1	0	0	0	0	124	66	43
EA719_007170|hypothetical_protein	32.452	8.02132	1.21452	6.60451	3.98843e-11	1.34398e-09	113	64	28	39	31	28	35	25	52	0	0	0
CP039518_2089504_2089716	1190.94	0.785045	0.118947	6.59998	4.112e-11	1.37727e-09	2129	1690	1005	997	1078	1063	1673	990	1183	1964	988	430
EA719_000335|4-hydroxyphenylpyruvate_dioxygenase	760.217	-0.773567	0.117349	-6.59202	4.33879e-11	1.44453e-09	1542	957	587	462	541	432	639	459	579	2066	1190	770
EA719_011160|hydroxymethylglutaryl-CoA_lyase	328.906	-1.1266	0.170952	-6.59016	4.39358e-11	1.45407e-09	313	236	188	168	165	213	299	193	277	1710	649	304
EA719_001570|bacterioferritin	1884.26	0.680407	0.103263	6.58905	4.42663e-11	1.45633e-09	3772	3063	1886	1721	1617	1573	1973	1242	2296	2531	1465	844
EA719_002225|TRAP_transporter_large_permease_subunit	123.922	-1.19807	0.182088	-6.57958	4.71779e-11	1.543e-09	218	136	90	65	89	76	98	56	88	496	202	127
CP039518_3040037_3040331	227.123	1.10045	0.167676	6.56295	5.27545e-11	1.71529e-09	394	364	208	157	186	210	328	226	233	301	131	101
EA720_19220|hypothetical_protein	15.3081	-8.19485	1.24888	-6.56173	5.31855e-11	1.71925e-09	0	0	0	0	0	0	0	0	0	111	48	58
EA719_008000|hypothetical_protein	326.708	1.0271	0.157229	6.53246	6.46979e-11	2.07931e-09	821	640	364	294	249	341	274	216	382	299	190	112
EA719_015590|acyl-CoA_synthetase	279.418	-0.913676	0.140301	-6.51224	7.40396e-11	2.36586e-09	416	294	185	154	174	163	214	143	298	947	527	291
CP039518_1565002_1565107	163.663	-1.17743	0.181049	-6.50342	7.8514e-11	2.4945e-09	219	206	107	56	108	97	124	92	124	538	334	204
EA720_19320|XRE_family_transcriptional_regulator	13.7728	-8.06278	1.24082	-6.49794	8.14277e-11	2.57238e-09	0	0	0	0	0	0	0	0	0	126	53	39
EA719_006385|DNA-binding_transcriptional_regulator_Fis	898.491	0.622089	0.0960957	6.47364	9.56698e-11	3.00522e-09	1803	1247	817	791	792	737	1152	653	937	1419	774	393
CP036286_7161_7226	13.3408	-8.01676	1.24114	-6.4592	1.0526e-10	3.28791e-09	0	0	0	0	0	0	0	0	0	118	55	37
EA720_19590|hypothetical_protein	13.2642	-8.01029	1.24122	-6.45354	1.09267e-10	3.39398e-09	0	0	0	0	0	0	0	0	0	104	69	33
EA719_004905|RluA_family_pseudouridine_synthase	170.782	1.07294	0.166818	6.4318	1.26106e-10	3.89527e-09	344	237	157	122	160	155	243	162	169	220	108	69
CP039518_3194310_3194667	118.952	-1.21973	0.189847	-6.4248	1.32041e-10	4.05606e-09	216	147	74	64	63	60	72	61	103	392	222	154
EA719_000050|hypothetical_protein	87.4974	-1.276	0.198974	-6.41289	1.42786e-10	4.36203e-09	108	94	53	41	54	51	58	43	77	331	175	110
CP039518_1320073_1320477	23.7369	7.91845	1.23943	6.38879	1.67198e-10	5.03275e-09	56	57	20	20	25	15	69	14	26	0	0	0
EA719_003090|translational_GTPase_TypA	2610.87	0.737381	0.115422	6.38856	1.67452e-10	5.03275e-09	5436	4222	2434	2487	2297	2133	3262	2030	2365	4160	1894	948
EA719_010390|FxsA_family_protein	179.634	1.42173	0.222543	6.38856	1.67457e-10	5.03275e-09	366	280	170	217	131	159	148	160	272	144	93	64
EA719_002215|hypothetical_protein	137.104	-1.07493	0.168899	-6.3643	1.96178e-10	5.86423e-09	233	184	103	87	84	88	87	74	108	463	214	147
EA720_19560|conjugal_transfer_protein_TraG	12.1582	-7.88294	1.24578	-6.32772	2.48817e-10	7.39799e-09	0	0	0	0	0	0	0	0	0	99	58	32
EA720_19605|hypothetical_protein	12.8352	-7.95594	1.25748	-6.32687	2.50177e-10	7.39884e-09	0	0	0	0	0	0	0	0	0	71	83	32
EA719_003715|RNA_polymerase_sigma_factor_RpoD	2934.48	0.621779	0.0984482	6.3158	2.6877e-10	7.90666e-09	6096	4409	2733	2796	2275	2428	3043	2157	3489	4344	2397	1364
EA719_011455|phenylacetate--CoA_ligase	907.634	-0.671763	0.107424	-6.25335	4.01743e-10	1.17563e-08	1401	911	607	572	563	603	920	604	755	3204	1524	759
EA719_006020|30S_ribosomal_protein_S21	2708.14	0.553975	0.0889283	6.22946	4.68051e-10	1.36249e-08	4879	3799	2292	2457	2367	2455	3378	2097	2605	4181	2297	1373
EA719_006260|hypothetical_protein	25.7756	7.62951	1.22504	6.22796	4.72534e-10	1.36838e-08	63	40	45	20	38	19	30	21	34	0	0	0
EA720_19580|hypothetical_protein	11.4692	-7.78739	1.25315	-6.21425	5.15707e-10	1.48566e-08	0	0	0	0	0	0	0	0	0	88	47	36
EA719_004495|hypothetical_protein	1275.1	0.58699	0.0944886	6.21228	5.22215e-10	1.49666e-08	1878	1382	998	974	1044	1075	1811	1087	1542	2387	1244	673
EA719_012005|peptidase_M15	111.199	1.22181	0.196898	6.2053	5.45935e-10	1.55661e-08	182	131	95	86	101	94	170	109	150	182	71	30
EA719_015335|hypothetical_protein	116.107	-1.18325	0.191371	-6.18302	6.28858e-10	1.7839e-08	246	123	85	46	52	53	88	76	76	464	229	123
EA719_006255|IS5_family_transposase	23.9104	7.53091	1.22043	6.17072	6.79779e-10	1.91856e-08	76	55	23	19	23	28	24	25	29	0	0	0
EA720_19185|nuclease	11.2889	-7.75774	1.25856	-6.16396	7.09469e-10	1.99225e-08	0	0	0	0	0	0	0	0	0	71	52	37
EA720_19390|hypothetical_protein	10.8656	-7.72052	1.25637	-6.14509	7.99181e-10	2.23289e-08	0	0	0	0	0	0	0	0	0	79	60	27
EA719_005590|lipoyl_synthase	547.241	0.620369	0.10101	6.14164	8.1673e-10	2.27051e-08	1200	820	507	500	456	473	627	390	572	809	448	237
EA719_012085|DUF4142_domain-containing_protein	818.847	-0.673226	0.109723	-6.13568	8.47949e-10	2.34557e-08	837	521	394	434	461	464	981	563	841	2618	1652	979
EA719_018165|Fe/S-dependent_2-methylisocitrate_dehydratase_AcnD	331.279	-0.964273	0.157599	-6.11851	9.44514e-10	2.59975e-08	512	473	249	258	190	244	238	177	252	1243	526	252
EA719_012545|arginine_N-succinyltransferase	103.055	-1.13526	0.185603	-6.1166	9.5592e-10	2.61819e-08	130	87	56	47	62	70	74	64	89	377	233	113
EA719_004910|RNA_polymerase-associated_protein_RapA	628.009	0.586719	0.096251	6.09572	1.08948e-09	2.96936e-08	1250	935	578	502	492	437	777	501	716	1048	577	302
CP039518_1729875_1730287	19.6278	-3.1462	0.516602	-6.09017	1.12793e-09	3.05917e-08	30	27	12	6	5	3	3	8	4	95	86	20
EA719_014115|gamma-glutamyltransferase	58.7866	-1.46849	0.241257	-6.08683	1.1517e-09	3.10848e-08	87	61	35	20	24	35	36	37	38	228	141	75
EA719_006865|hypothetical_protein	50.0396	1.71057	0.281208	6.08293	1.18007e-09	3.16965e-08	46	36	39	43	30	26	91	62	108	53	40	19
EA719_006105|class_I_SAM-dependent_methyltransferase	16.4282	7.64055	1.25678	6.07946	1.20588e-09	3.22341e-08	24	14	22	6	24	12	44	19	24	0	0	0
EA719_009765|acetyltransferase	59.7031	-1.54076	0.253593	-6.07572	1.2343e-09	3.28359e-08	74	65	24	39	53	43	46	23	32	268	114	60
EA719_012575|histidine_kinase	67.5854	-1.33923	0.22103	-6.05904	1.36938e-09	3.6256e-08	99	70	29	36	36	34	53	31	55	258	166	78
EA720_19255|hypothetical_protein	10.0432	-7.60525	1.26134	-6.02949	1.64474e-09	4.334e-08	0	0	0	0	0	0	0	0	0	74	53	26
EA720_19540|conjugal_transfer_protein_TraN	10.096	-7.60365	1.2619	-6.02558	1.68509e-09	4.41939e-08	0	0	0	0	0	0	0	0	0	75	44	31
EA719_005785|ferredoxin--NADP_reductase	404.239	0.869348	0.144715	6.00732	1.88612e-09	4.91981e-08	631	466	327	269	350	346	645	404	438	725	321	178
EA719_000260|HIT_family_protein	163.052	-0.950619	0.15826	-6.00668	1.8936e-09	4.91981e-08	249	180	126	82	99	103	165	86	116	569	278	174
EA719_014535|aspartate_1-decarboxylase	397.995	0.771749	0.128829	5.99047	2.09231e-09	5.41081e-08	707	519	373	332	367	314	527	359	405	645	312	168
EA719_004455|phosphoribosylformylglycinamidine_synthase	2571.87	0.688589	0.115125	5.98121	2.21484e-09	5.70117e-08	4843	3778	2374	2207	2006	2098	3382	2142	2614	4701	2073	1007
EA719_002820|hypothetical_protein	17.0844	2.90017	0.487492	5.94916	2.69526e-09	6.90582e-08	23	14	12	12	11	15	30	24	40	10	3	5
EA719_002220|rhombosortase	53.6401	-1.46363	0.246477	-5.9382	2.88175e-09	7.3498e-08	87	53	42	25	27	32	39	21	38	204	128	57
EA720_19210|DUF2786_domain-containing_protein	9.3415	-7.49971	1.26586	-5.92459	3.13078e-09	7.94847e-08	0	0	0	0	0	0	0	0	0	76	42	26
CP039518_2205946_2206483	270.555	-0.879326	0.148872	-5.90661	3.49226e-09	8.82589e-08	444	374	226	175	200	185	196	150	213	874	500	184
EA719_011860|5-oxoprolinase/urea_amidolyase_family_protein	218.763	-1.24579	0.210979	-5.90479	3.53087e-09	8.88308e-08	226	206	141	102	108	133	214	120	141	1212	449	173
EA719_014520|ribose-phosphate_pyrophosphokinase	3343.85	0.466865	0.0791456	5.89881	3.66141e-09	9.17002e-08	6647	4968	2911	2952	3013	2789	3891	2458	3222	5491	2834	1682
CP039518_3018077_3018208	274.799	0.762255	0.129486	5.88675	3.93858e-09	9.81995e-08	492	349	247	232	241	249	346	245	289	400	236	118
EA719_017280|RNA_polymerase-binding_protein_DksA	1864.99	0.64166	0.109608	5.85413	4.79526e-09	1.19025e-07	3254	2627	1735	1427	1549	1559	2643	1515	1844	3225	1596	855
EA719_000585|type_VI_secretion_system_tip_protein_VgrG	210.785	0.938429	0.160608	5.84299	5.12714e-09	1.26697e-07	571	443	210	167	181	188	236	161	175	254	132	59
CP039518_1518990_1519088	16.1163	7.22276	1.23877	5.8306	5.52285e-09	1.35872e-07	57	26	16	12	10	20	27	17	20	0	0	0
EA719_006110|glycosyltransferase	11.2018	7.35374	1.26619	5.80779	6.33035e-09	1.55052e-07	12	9	14	3	11	7	23	21	25	0	0	0
EA720_19445|resolvase	8.65359	-7.38668	1.27326	-5.80138	6.57731e-09	1.60394e-07	0	0	0	0	0	0	0	0	0	69	38	25
CP036286_14070_14262	8.70558	-7.42132	1.28382	-5.78067	7.44036e-09	1.80648e-07	0	0	0	0	0	0	0	0	0	103	31	19
EA719_007155|terminase	17.7389	7.14963	1.23877	5.77155	7.85454e-09	1.89875e-07	42	37	18	26	13	20	30	8	25	0	0	0
EA719_002850|hypothetical_protein	19.8465	2.5142	0.435729	5.7701	7.9226e-09	1.90543e-07	32	21	13	16	15	15	41	25	34	8	11	5
EA719_006400|hypothetical_protein	2280.96	0.812513	0.140829	5.7695	7.9507e-09	1.90543e-07	2168	1737	1558	1729	1900	1915	3611	2098	3601	3521	2344	1359
EA719_002730|HAMP_domain-containing_histidine_kinase	491.791	-0.807032	0.140148	-5.75845	8.48922e-09	2.02575e-07	978	725	347	389	322	360	313	251	441	1315	750	439
EA719_014590|DUF177_domain-containing_protein	4184.6	0.475382	0.0827835	5.74247	9.33061e-09	2.21702e-07	7967	6111	3603	3884	3731	3581	4733	3148	4079	6418	3574	2207
EA719_000400|amino_acid_permease	104.069	-1.23216	0.215072	-5.72906	1.00991e-08	2.38941e-07	207	131	47	71	53	58	87	46	72	336	210	123
CP039518_10776_11031	151.9	-0.918767	0.160439	-5.72658	1.02472e-08	2.41418e-07	215	178	96	112	106	112	124	81	119	409	287	156
CP039518_1738666_1738864	19.2803	-2.78398	0.486216	-5.7258	1.02945e-08	2.41507e-07	32	8	6	8	10	3	5	6	9	115	65	27
EA719_018530|hypothetical_protein	47.1205	1.66815	0.292111	5.71066	1.12536e-08	2.62899e-07	37	43	28	31	49	50	93	55	72	68	28	10
EA719_004775|glycosyltransferase_family_2_protein	122.431	-1.0471	0.183398	-5.70943	1.13358e-08	2.63712e-07	135	96	73	48	68	77	133	72	92	525	258	128
EA719_002315|xanthine_phosphoribosyltransferase	352.725	0.816481	0.143271	5.69884	1.20624e-08	2.79446e-07	631	452	347	311	321	306	479	311	327	541	249	149
EA719_009150|hypothetical_protein	507.712	-0.568438	0.0998047	-5.6955	1.23008e-08	2.83786e-07	815	593	390	319	365	322	478	330	455	1465	807	441
EA719_005610|OmpW_family_protein	106.971	-1.08542	0.190779	-5.68941	1.27482e-08	2.92893e-07	104	94	53	46	54	80	100	69	80	395	222	136
EA719_006275|hypothetical_protein	12.9666	7.05651	1.24743	5.65683	1.54191e-08	3.52799e-07	45	22	16	11	8	7	16	14	27	0	0	0
CP039518_1348081_1348313	656.83	0.825294	0.146123	5.64792	1.62396e-08	3.70051e-07	678	517	440	495	531	661	976	618	988	948	660	382
EA719_018580|5-(carboxyamino)imidazole_ribonucleotide_mutase	384.158	0.660724	0.117058	5.64442	1.65737e-08	3.76121e-07	735	569	385	302	315	348	450	313	397	569	324	171
EA719_015425|anti-anti-sigma_factor_GigB	518.373	0.590705	0.104746	5.6394	1.70645e-08	3.85686e-07	1084	707	483	400	427	422	622	401	577	783	454	270
EA719_015875|rhodanese-like_domain-containing_protein	677.527	0.639876	0.11371	5.62725	1.83108e-08	4.12179e-07	1295	896	573	606	563	515	706	602	835	1069	618	321
EA719_001020|amino_acid_permease	721.318	-0.55857	0.0993979	-5.61953	1.91473e-08	4.2927e-07	1162	869	509	584	538	528	648	453	603	2058	981	621
EA719_016410|translation_initiation_factor_IF-1	573.426	0.715206	0.127569	5.60641	2.06565e-08	4.61246e-07	1096	773	498	543	487	400	775	491	583	901	437	288
EA720_19585|hypothetical_protein	7.62494	-7.19796	1.28806	-5.5882	2.29434e-08	5.10261e-07	0	0	0	0	0	0	0	0	0	53	36	23
EA719_011450|phenylacetic_acid_degradation_operon_negative_regulatory_protein_PaaX	344.035	-0.648797	0.116191	-5.5839	2.35189e-08	5.20977e-07	554	364	231	221	222	239	339	229	283	1101	558	304
EA719_009515|transcriptional_regulator	246.313	-0.811068	0.145385	-5.57876	2.42233e-08	5.3445e-07	442	273	147	167	147	135	202	152	227	782	484	219
EA719_000350|maleylacetoacetate_isomerase	173.765	-0.951921	0.170961	-5.56805	2.57602e-08	5.66113e-07	416	223	127	94	97	83	151	96	121	523	285	193
EA720_04680|hypothetical_protein	13.2366	-3.38876	0.612914	-5.52893	3.22184e-08	7.04593e-07	11	10	4	5	1	5	7	2	1	72	36	33
EA720_05490|rhomboid_family_intramembrane_serine_protease	7.3837	-7.1506	1.29343	-5.52841	3.2315e-08	7.04593e-07	0	0	0	0	0	0	0	0	0	58	28	24
EA719_004200|Tim44_domain-containing_protein	682.948	0.576371	0.104719	5.50396	3.71348e-08	8.06521e-07	1250	901	554	538	524	628	865	548	786	1264	604	320
EA719_006150|ATP-binding_protein	14.866	6.90043	1.2572	5.48873	4.04838e-08	8.75836e-07	35	32	7	23	13	19	26	15	10	0	0	0
EA719_012550|aspartate_aminotransferase_family_protein	105.092	-1.04236	0.190621	-5.4682	4.54623e-08	9.7973e-07	150	134	71	73	66	73	71	48	96	320	184	117
EA719_001815|hypothetical_protein	401.408	0.761912	0.139448	5.46377	4.6612e-08	1.00063e-06	515	369	322	241	280	317	663	394	551	693	408	237
EA719_008340|transcriptional_regulator_FeaR	20.1759	-2.3106	0.423907	-5.45073	5.01648e-08	1.07122e-06	27	11	7	12	6	11	11	6	10	119	58	25
EA719_013820|hypothetical_protein	92.0463	1.17467	0.215525	5.4503	5.02858e-08	1.07122e-06	167	132	84	75	97	119	114	66	104	108	56	22
EA719_003055|prepilin-type_N-terminal_cleavage/methylation_domain-containing_protein	100.115	-1.13905	0.209336	-5.44125	5.2908e-08	1.12278e-06	151	126	66	56	72	50	67	56	77	273	193	131
CP039518_83809_83896	72.4764	-1.22147	0.224624	-5.43787	5.39221e-08	1.13995e-06	121	83	56	36	50	60	49	38	44	220	127	84
EA720_19570|hypothetical_protein	6.82246	-7.05417	1.29873	-5.43161	5.58478e-08	1.17619e-06	0	0	0	0	0	0	0	0	0	54	37	16
EA719_005585|acyl-CoA_dehydrogenase	1440.67	-0.555425	0.102397	-5.42422	5.82096e-08	1.2213e-06	1881	1395	989	912	830	1056	1511	944	1413	4679	2344	1299
EA719_000185|molecular_chaperone_DnaJ	492.724	0.652208	0.120329	5.42023	5.95238e-08	1.24253e-06	1075	797	439	411	436	414	482	350	614	706	379	231
EA719_014830|hypothetical_protein	663.956	0.772653	0.142568	5.41955	5.97485e-08	1.24253e-06	846	689	499	666	529	611	747	561	1029	1029	560	350
EA719_000730|undecaprenyldiphospho-muramoylpentapeptide_beta-N-acetylglucosaminyltransferase	493.465	0.617645	0.113975	5.41912	5.98917e-08	1.24253e-06	919	692	483	354	421	413	623	360	576	761	419	257
EA719_002970|MFS_transporter	181.126	-0.810594	0.149722	-5.41398	6.16399e-08	1.27404e-06	287	203	147	110	101	138	153	107	151	590	303	164
EA719_018055|amino_acid_permease	491.261	-0.906358	0.168286	-5.38583	7.21127e-08	1.48499e-06	569	517	350	239	258	303	591	301	308	1950	961	459
EA719_000405|imidazolonepropionase	59.9862	-1.41735	0.263468	-5.37959	7.46559e-08	1.53169e-06	113	70	41	25	40	50	33	33	33	173	132	67
EA719_012040|RND_transporter	259.524	-0.737698	0.137185	-5.3774	7.55706e-08	1.54475e-06	417	345	210	167	141	172	211	168	217	815	383	253
EA719_000750|cell_division_protein_FtsA	1038.08	0.705568	0.131244	5.37601	7.61526e-08	1.55095e-06	1905	1513	1020	740	818	871	1515	838	1043	1920	807	433
EA719_003020|carbohydrate_porin	1352.09	-0.496755	0.0928907	-5.34773	8.90618e-08	1.80724e-06	2274	1892	1130	1112	1067	1068	1097	766	1177	3182	1806	1088
CP039518_3599411_3599621	519.276	0.702203	0.131694	5.33207	9.71012e-08	1.96321e-06	878	713	487	385	429	452	753	449	501	868	433	238
EA719_004370|CSLREA_domain-containing_protein	114.943	-1.04191	0.195582	-5.32723	9.97225e-08	2.0089e-06	160	123	88	60	82	53	120	64	70	443	217	113
EA719_016275|50S_ribosomal_protein_L28	4233.07	0.447604	0.0840761	5.3238	1.01622e-07	2.03978e-06	8110	6245	3877	3763	4052	3860	4630	3092	3848	6300	3586	2159
CP039518_2499555_2499807	55.8077	-1.35342	0.256028	-5.28623	1.24864e-07	2.49728e-06	73	40	35	26	41	21	41	25	48	198	126	78
CP039518_1440310_1440531	117.159	-1.14204	0.216157	-5.28336	1.26835e-07	2.52762e-06	199	142	86	108	95	76	72	61	70	374	134	137
EA719_009830|hypothetical_protein	130.008	1.0017	0.18964	5.28211	1.27704e-07	2.53583e-06	197	114	81	135	109	100	169	113	227	207	114	51
EA719_004105|transporter_substrate-binding_domain-containing_protein	59.1916	1.30288	0.246835	5.27833	1.30364e-07	2.57514e-06	115	82	46	44	44	45	108	65	62	80	43	18
CP039518_1078507_1078673	124.398	-0.959919	0.181872	-5.27799	1.3061e-07	2.57514e-06	233	176	112	72	79	77	91	63	98	453	169	114
CP039518_2396194_2396247	320.974	-0.700735	0.132812	-5.27612	1.31946e-07	2.59229e-06	499	357	239	205	230	271	277	202	248	827	521	311
EA720_19575|DUF4113_domain-containing_protein	6.16983	-6.92016	1.31221	-5.27367	1.33722e-07	2.61795e-06	0	0	0	0	0	0	0	0	0	60	30	13
EA719_007570|helix-turn-helix_transcriptional_regulator	136.356	-0.84408	0.160109	-5.27189	1.35023e-07	2.63414e-06	234	168	110	85	96	87	111	66	121	397	234	129
CP039518_2738910_2739330	13589.1	0.582436	0.11072	5.26042	1.43723e-07	2.78435e-06	21624	17713	12238	11902	11897	12678	16419	9914	15811	18606	11773	7663
CP039518_3806544_3806877	47.5084	-1.92224	0.365415	-5.26042	1.43725e-07	2.78435e-06	90	91	24	17	55	31	20	14	22	132	124	42
CP039518_1148648_1148793	187.739	-0.883825	0.168108	-5.25748	1.46046e-07	2.8195e-06	344	282	155	96	146	112	145	124	113	574	288	176
EA719_018175|methylisocitrate_lyase	178.436	-0.790818	0.15133	-5.2258	1.73404e-07	3.33608e-06	298	209	145	102	97	118	145	123	143	604	303	156
EA719_018680|50S_ribosomal_protein_L34	859.12	0.532794	0.10197	5.22501	1.74142e-07	3.33871e-06	1637	1213	765	758	721	681	1083	680	833	1407	728	448
EA719_016280|50S_ribosomal_protein_L33	1314.62	0.531094	0.101714	5.22146	1.77514e-07	3.39168e-06	2438	1950	1216	1326	1246	1189	1456	948	1194	1871	996	660
EA719_009895|iron-sulfur_cluster_assembly_protein_IscA	437.505	0.568649	0.109361	5.19974	1.99565e-07	3.79994e-06	791	559	372	380	384	371	491	330	545	720	402	210
EA719_004770|cellulose_biosynthesis_cyclic_di-GMP-binding_regulatory_protein_BcsB	179.833	-0.872888	0.168097	-5.19276	2.072e-07	3.93026e-06	192	180	111	96	107	122	177	124	139	743	338	157
EA719_008015|adenosine_kinase	269.293	0.664925	0.128062	5.1922	2.07823e-07	3.93026e-06	565	419	246	234	215	254	317	186	297	391	227	110
EA720_17675|hypothetical_protein	10.3128	-5.79815	1.11767	-5.18771	2.12893e-07	4.01249e-06	0	0	0	0	0	0	0	0	2	76	57	24
EA719_000020|DNA_topoisomerase_(ATP-hydrolyzing)_subunit_B	1987.04	0.425614	0.0820575	5.18677	2.13972e-07	4.0192e-06	4063	3143	1869	1713	1563	1615	2131	1455	2047	3482	1730	963
CP036286_16296_16431	5.8979	-6.83044	1.31847	-5.18058	2.21201e-07	4.141e-06	0	0	0	0	1	0	0	0	0	63	23	13
EA719_016065|alpha/beta_hydrolase	107.467	-0.998366	0.194028	-5.14548	2.66844e-07	4.97869e-06	211	158	94	75	48	61	80	43	97	362	182	96
CP039518_1327966_1328021	9.80465	6.57064	1.28686	5.10596	3.29126e-07	6.1202e-06	31	22	6	14	4	8	23	7	12	0	0	0
EA719_002240|M3_family_metallopeptidase	1529.9	0.769701	0.150766	5.10527	3.30327e-07	6.12206e-06	2928	2161	1308	1424	1111	1204	1417	1284	2312	2020	1286	780
EA719_016700|Hsp33_family_molecular_chaperone_HslO	228.326	0.866625	0.169822	5.10315	3.3405e-07	6.17048e-06	443	342	201	240	164	219	235	167	304	263	163	109
EA719_012330|tRNA_(guanosine(46)-N7)-methyltransferase_TrmB	161.878	0.879017	0.172549	5.09431	3.50017e-07	6.44402e-06	315	237	158	151	113	133	240	129	167	256	112	63
CP039518_3786705_3786964	189.299	-0.924022	0.182256	-5.06992	3.97976e-07	7.30279e-06	282	197	187	97	130	129	148	128	122	614	344	168
EA719_003410|hypothetical_protein	763.473	0.804761	0.158943	5.06321	4.1225e-07	7.53983e-06	1060	885	678	532	614	740	1267	709	747	1318	630	354
EA719_002740|branched-chain_amino_acid_transaminase	904.342	-0.48179	0.0951823	-5.06175	4.15416e-07	7.57282e-06	1759	1304	705	614	648	599	860	560	749	2551	1219	698
EA719_014190|ferric_iron_uptake_transcriptional_regulator	599.472	0.607679	0.120533	5.04158	4.61696e-07	8.38898e-06	966	884	529	455	489	511	824	500	606	924	571	305
EA719_009835|AarF/ABC1/UbiB_kinase_family_protein	437.168	0.559257	0.111008	5.03799	4.70442e-07	8.52005e-06	803	535	340	309	360	338	533	355	591	790	434	229
CP039518_697398_697537	540.655	0.803759	0.159691	5.03322	4.82312e-07	8.70667e-06	732	655	481	374	436	476	897	516	543	980	431	257
EA720_19600|hypothetical_protein	5.30423	-6.69836	1.33625	-5.01282	5.3638e-07	9.65136e-06	0	0	0	0	0	0	0	0	0	56	20	13
EA719_005090|50S_ribosomal_protein_L31	943.677	0.493648	0.0987483	4.99905	5.7613e-07	1.03332e-05	1887	1377	846	940	812	859	1072	676	866	1498	759	443
CP039518_2625818_2625883	46.1638	-1.46281	0.293287	-4.98765	6.11181e-07	1.09266e-05	64	47	41	17	31	24	23	24	34	136	106	63
EA719_001665|triacylglycerol_lipase	27.4273	-1.8611	0.373586	-4.9817	6.30277e-07	1.12319e-05	43	20	26	17	17	6	18	11	12	119	64	34
EA719_010115|6-carboxytetrahydropterin_synthase	347.973	0.592704	0.119047	4.97874	6.3999e-07	1.13685e-05	680	533	316	298	285	254	421	246	414	537	302	178
EA719_007560|bifunctional_molybdenum_cofactor_biosynthesis_protein_MoaC/MoaB	98.8654	-0.985144	0.198177	-4.97104	6.65964e-07	1.17922e-05	162	99	84	43	48	61	107	48	72	352	194	100
EA719_005990|amidophosphoribosyltransferase	728.884	0.475726	0.0957915	4.96626	6.82553e-07	1.20476e-05	1331	1000	619	580	520	591	951	569	805	1291	711	398
EA719_014135|porphobilinogen_synthase	398.441	0.617319	0.124361	4.96394	6.9077e-07	1.2154e-05	823	632	378	348	309	370	419	271	473	621	291	186
CP039518_267593_267698	10.3709	6.33688	1.27761	4.95996	7.05075e-07	1.23666e-05	28	12	13	10	19	7	9	11	14	0	0	0
EA719_006540|hypothetical_protein	50.2937	1.28173	0.258511	4.95813	7.1176e-07	1.24446e-05	85	45	36	30	30	46	87	50	86	63	40	25
EA719_015580|translation_initiation_factor_IF-3	1287.36	0.426194	0.0861471	4.94728	7.52562e-07	1.31167e-05	2571	1895	1075	1212	1129	1079	1393	954	1282	2150	1177	616
EA719_015055|hypothetical_protein	516.284	-0.751525	0.152234	-4.93664	7.9478e-07	1.38093e-05	563	464	340	265	255	397	525	312	520	2017	919	483
EA719_005475|aminopeptidase_P_family_protein	191.769	-0.699035	0.141662	-4.93451	8.03505e-07	1.39174e-05	306	234	142	102	116	124	196	115	163	656	308	171
EA719_017285|tRNA_glutamyl-Q(34)_synthetase_GluQRS	185.528	0.785514	0.159369	4.92892	8.26871e-07	1.42776e-05	322	239	148	138	146	156	293	176	184	318	158	83
EA719_010665|dicarboxylate/amino_acid:cation_symporter	2505.5	-0.554036	0.112626	-4.91924	8.68794e-07	1.49551e-05	3208	2546	1697	1447	1649	1697	2870	1776	2075	8644	4133	2100
EA720_19195|hypothetical_protein	5.00647	-6.59623	1.34157	-4.91678	8.79785e-07	1.50976e-05	0	0	0	0	0	0	0	0	0	36	25	14
EA719_015725|tRNA_dihydrouridine(20/20a)_synthase_DusA	166.41	0.840267	0.171592	4.89688	9.73709e-07	1.66579e-05	282	198	163	125	146	145	259	117	204	257	144	66
EA719_007545|GTP_3',8-cyclase_MoaA	95.4892	-1.00463	0.205857	-4.88023	1.05964e-06	1.80724e-05	141	127	74	63	66	61	67	40	89	256	192	95
EA719_001670|lipase_secretion_chaperone	19.4129	-2.02619	0.415493	-4.87659	1.07936e-06	1.83523e-05	21	21	16	3	6	6	15	4	12	89	61	27
EA719_006595|flavin_reductase_family_protein	70.0735	-1.11025	0.22856	-4.85759	1.18821e-06	2.01417e-05	81	57	41	38	31	42	77	30	58	226	173	86
EA719_003145|sel1_repeat_family_protein	153.129	-0.806049	0.1664	-4.84404	1.27227e-06	2.15009e-05	254	147	95	87	94	111	123	113	122	487	286	145
EA719_012655|NLPA_lipoprotein	150.529	-0.779347	0.161285	-4.83211	1.35093e-06	2.27612e-05	254	188	96	119	120	123	108	95	109	420	217	139
EA719_007940|DUF2750_domain-containing_protein	362.56	0.753592	0.156021	4.83007	1.36483e-06	2.29259e-05	531	474	361	285	264	303	559	312	388	619	342	146
CP039518_202700_202883	463.381	-0.700009	0.145208	-4.82074	1.43028e-06	2.39529e-05	681	517	342	263	323	249	406	299	439	1136	822	534
EA719_011155|acetyl/propionyl/methylcrotonyl-CoA_carboxylase_subunit_alpha	693.829	-1.18235	0.245781	-4.81056	1.50508e-06	2.51298e-05	547	414	350	257	341	402	736	418	530	3807	1583	666
EA719_018545|nucleotide_exchange_factor_GrpE	629.428	0.646904	0.134617	4.80551	1.54357e-06	2.56953e-05	1047	871	571	509	516	581	605	529	840	905	567	318
EA719_017635|YgiQ_family_radical_SAM_protein	565.6	0.481931	0.10039	4.80058	1.58207e-06	2.62577e-05	1122	788	492	437	392	449	702	450	640	1012	573	282
EA719_002490|50S_ribosomal_protein_L13	5112.78	0.395054	0.0825207	4.78734	1.6901e-06	2.79671e-05	9682	7100	4344	4829	4667	4323	5751	3805	4807	8534	4486	2710
EA719_004175|FdhF/YdeP_family_oxidoreductase	400.518	-0.625975	0.131024	-4.77754	1.77451e-06	2.92768e-05	613	447	315	287	252	271	320	232	426	1137	686	344
EA719_012035|type_I_secretion_system_permease/ATPase	222.675	-0.654312	0.137005	-4.77581	1.78982e-06	2.9442e-05	394	325	173	151	160	146	201	138	164	667	320	182
EA719_006120|BLUF_domain-containing_protein	8.74008	6.14491	1.28734	4.77333	1.81205e-06	2.97197e-05	19	20	7	15	6	9	12	5	14	0	0	0
CP039518_761877_762235	310.136	0.857639	0.179726	4.77192	1.82474e-06	2.98399e-05	599	529	301	313	231	249	255	242	450	392	227	130
EA719_018575|5-(carboxyamino)imidazole_ribonucleotide_synthase	317.496	0.559413	0.11727	4.77029	1.83961e-06	2.99948e-05	695	482	313	251	249	246	383	242	324	519	269	149
EA719_002870|acyl-CoA_desaturase	1722.54	0.431844	0.0905965	4.76668	1.8729e-06	3.04484e-05	2840	2243	1442	1329	1453	1258	2313	1353	1882	3221	1722	974
EA719_001190|aquaporin_Z	58.2395	-1.18938	0.250567	-4.74677	2.06694e-06	3.3505e-05	88	85	42	38	36	35	31	28	50	166	114	66
EA719_017295|UDP-N-acetylmuramoyl-L-alanine--D-glutamate_ligase	153.433	0.85564	0.180466	4.74127	2.12379e-06	3.43263e-05	290	217	151	97	134	128	234	140	143	238	114	67
EA719_010380|hypothetical_protein	160.9	-0.901166	0.190266	-4.73634	2.17615e-06	3.50708e-05	270	189	118	93	110	99	88	107	149	433	291	177
EA720_19240|SAM-dependent_DNA_methyltransferase	4.45326	-6.44205	1.36136	-4.73206	2.22255e-06	3.5715e-05	0	0	0	0	0	0	0	0	0	37	24	10
EA719_000485|SCP-2_sterol_transfer_family_protein	585.855	0.51053	0.108181	4.71923	2.36734e-06	3.7932e-05	1011	662	493	498	486	500	733	481	650	1061	511	326
EA719_003950|23S_rRNA_(uridine(2552)-2'-O)-methyltransferase_RlmE	1711.19	0.466806	0.098981	4.71611	2.40392e-06	3.84074e-05	3185	2406	1476	1531	1333	1476	1766	1322	1998	2631	1648	919
EA719_011100|hypothetical_protein	288.44	-0.73294	0.155497	-4.71354	2.43448e-06	3.87842e-05	267	232	205	154	170	182	319	170	290	1015	548	296
EA719_008280|OprD_family_porin	8.59196	-3.53799	0.752084	-4.70424	2.5481e-06	4.04783e-05	6	6	5	1	1	0	2	4	0	60	27	18
EA719_000345|VOC_family_protein	81.5555	-1.00647	0.213993	-4.70328	2.56017e-06	4.05543e-05	155	87	65	55	46	35	76	45	53	262	140	93
EA719_002735|bifunctional_[glutamate--ammonia_ligase]-adenylyl-L-tyrosine_phosphorylase/[glutamate--ammonia-ligase]_adenylyltransferase	708.374	-0.464837	0.0991125	-4.68999	2.7322e-06	4.31563e-05	1313	919	586	502	503	533	599	450	633	1780	950	596
EA719_002440|DUF1446_domain-containing_protein	50.674	-1.21456	0.25939	-4.68237	2.83576e-06	4.46652e-05	47	46	21	22	32	24	38	22	57	191	116	70
EA719_006015|GatB/YqeY_domain-containing_protein	4519.54	0.426375	0.0911084	4.67987	2.87061e-06	4.50064e-05	8104	6466	4113	3961	4165	3519	5406	3306	4455	7189	4217	2428
EA719_006250|IS91_family_transposase	10.306	5.98981	1.27997	4.67965	2.87361e-06	4.50064e-05	18	29	7	12	16	14	9	8	10	0	0	0
CP036286_32043_32621	4.32056	-6.40945	1.37062	-4.67631	2.92079e-06	4.56168e-05	0	0	0	0	0	0	0	0	0	46	19	9
EA719_003955|ATP-dependent_metallopeptidase_FtsH/Yme1/Tma_family_protein	5278.11	0.444143	0.0951371	4.66845	3.03481e-06	4.72649e-05	9945	7269	4461	4727	3916	4048	5746	4122	6317	8686	5173	2967
EA719_008405|hypothetical_protein	49.9627	-1.14117	0.244591	-4.66561	3.07695e-06	4.77873e-05	65	49	26	19	29	26	40	35	37	190	104	63
EA719_011470|2-(1,2-epoxy-1,2-dihydrophenyl)acetyl-CoA_isomerase	983.015	-0.572682	0.122777	-4.66443	3.09474e-06	4.79297e-05	1284	930	693	523	603	621	1222	643	849	3438	1652	876
EA719_006365|methionine_ABC_transporter_ATP-binding_protein	663.01	0.485048	0.104242	4.6531	3.26986e-06	5.04602e-05	1214	971	620	497	509	531	803	562	672	1095	669	338
EA719_013235|Lon_protease	5235.33	0.457628	0.0983577	4.65269	3.27628e-06	5.04602e-05	9696	6999	4433	4449	3822	4094	5657	4190	6529	8451	5278	3010
CP039518_2176430_2176553	146.495	-1.08801	0.234071	-4.64819	3.34868e-06	5.14328e-05	205	178	118	83	93	80	63	82	153	398	273	188
EA719_012425|hypothetical_protein	83.4112	-1.06852	0.23017	-4.64229	3.44568e-06	5.27768e-05	124	98	48	35	65	65	65	41	67	219	170	100
EA719_007175|hypothetical_protein	6.07778	6.09908	1.31547	4.63641	3.54507e-06	5.415e-05	12	6	9	6	4	5	10	5	15	0	0	0
EA719_006165|TetR/AcrR_family_transcriptional_regulator	7.08626	5.99537	1.29803	4.61884	3.85899e-06	5.86982e-05	14	14	6	9	9	5	7	8	12	0	0	0
EA719_016675|hypothetical_protein	73.9361	1.21603	0.263319	4.61809	3.87294e-06	5.86982e-05	170	127	73	82	40	58	87	44	118	77	44	28
CP039518_1130480_1130545	6.76851	-6.03816	1.30753	-4.618	3.8745e-06	5.86982e-05	0	0	0	0	0	0	0	0	1	51	22	24
EA719_012570|GntR_family_transcriptional_regulator	63.382	-1.05057	0.228603	-4.59559	4.31518e-06	6.51968e-05	103	68	43	25	38	41	45	38	56	226	138	59
EA719_005665|rod_shape-determining_protein_RodA	154.364	0.814498	0.177529	4.58798	4.47565e-06	6.7438e-05	274	222	123	95	134	132	244	137	165	262	144	56
EA719_005145|hypothetical_protein	35.5923	1.40064	0.305835	4.57972	4.6559e-06	6.97004e-05	75	54	33	25	27	28	67	27	46	45	22	10
EA720_19510|type_IV_secretion_system_protein_TraC	4.07256	-6.30362	1.37652	-4.57939	4.6634e-06	6.97004e-05	0	0	0	0	0	0	0	0	0	33	19	11
EA719_011725|type_VI_secretion_system_tube_protein_Hcp	4412.69	0.367306	0.0802086	4.57939	4.66341e-06	6.97004e-05	9226	7486	4426	4021	4094	3909	4184	2931	3955	6709	3456	2175
EA719_013595|MHS_family_MFS_transporter	51.2682	-1.22518	0.267644	-4.57765	4.70231e-06	7.00934e-05	76	62	51	30	31	31	34	23	40	194	111	37
EA719_008590|quinoprotein_glucose_dehydrogenase	285.549	-0.57954	0.126654	-4.57578	4.74451e-06	7.05333e-05	421	356	226	219	205	219	270	151	258	801	444	223
EA719_015505|transcription_termination_factor_Rho	1634.83	0.410226	0.0898692	4.5647	5.00207e-06	7.4164e-05	3237	2492	1358	1365	1341	1260	1927	1293	1590	2882	1493	881
EA720_19470|hypothetical_protein	4.00014	-6.28962	1.38117	-4.55384	5.26757e-06	7.78928e-05	0	0	0	0	0	0	0	0	0	36	20	9
CP039518_1179457_1179602	103.063	-0.864372	0.190145	-4.54586	5.47104e-06	8.06805e-05	220	157	97	77	72	86	80	44	68	308	140	72
EA719_001315|SDR_family_NAD(P)-dependent_oxidoreductase	146.861	1.10282	0.242627	4.54532	5.48511e-06	8.06805e-05	181	220	147	89	97	141	277	147	143	254	96	54
EA720_19355|hypothetical_protein	4.06344	-6.28797	1.38565	-4.53791	5.6815e-06	8.33486e-05	0	0	0	0	0	0	0	0	0	24	22	12
EA719_016850|ribosome_maturation_factor_RimP	356.707	0.560677	0.123694	4.53278	5.82129e-06	8.51746e-05	707	496	330	297	323	259	437	286	367	631	298	165
CP039518_1442043_1442186	192.862	-0.631625	0.139868	-4.51587	6.30575e-06	9.20209e-05	316	255	130	149	144	145	174	113	154	508	315	157
EA719_004690|excinuclease_ABC_subunit_UvrB	479.584	0.663343	0.147101	4.50944	6.49989e-06	9.46057e-05	956	670	390	417	350	391	515	355	689	654	402	281
EA719_002345|tRNA_(N6-isopentenyl_adenosine(37)-C2)-methylthiotransferase_MiaB	477.544	0.537301	0.119267	4.50502	6.63677e-06	9.63211e-05	997	673	378	431	405	331	581	370	533	853	426	226
EA719_005095|EAL_domain-containing_protein	92.4394	-0.894258	0.198525	-4.50452	6.65239e-06	9.63211e-05	175	105	81	58	53	68	77	56	59	259	167	85
EA719_010370|transketolase	2326.68	0.364025	0.0810984	4.48868	7.16656e-06	0.000103496	4338	3505	2053	1819	1865	1946	2801	1708	2326	4274	2273	1200
EA719_005930|RNA_polymerase_sigma_factor_RpoH	707.837	0.474663	0.10592	4.48135	7.41712e-06	0.000106837	1120	899	562	546	601	667	814	533	897	1265	706	365
EA719_010585|redox-regulated_ATPase_YchF	515.699	0.510143	0.114012	4.47445	7.6608e-06	0.000110062	948	736	500	427	409	437	642	406	502	909	448	246
EA719_000840|putative_porin	1913.98	0.430133	0.0961704	4.47261	7.72705e-06	0.000110485	2902	2117	1347	1692	1437	1623	2353	1481	2526	3685	1901	1159
CP036283_388301_388386	7.82052	-5.06694	1.1329	-4.47253	7.72995e-06	0.000110485	7	5	0	3	4	1	1	1	0	56	30	14
EA719_007565|molybdopterin_molybdotransferase_MoeA	69.5765	-1.08048	0.241652	-4.47123	7.77706e-06	0.000110873	123	75	46	38	36	35	73	26	59	315	135	57
CP039518_1045174_1045314	692.4	-1.08803	0.243417	-4.46983	7.82818e-06	0.000111316	1153	1048	453	330	365	440	609	342	496	3315	1066	565
CP039518_3288642_3288972	18.2098	-2.20988	0.494482	-4.46907	7.85595e-06	0.000111426	34	24	7	9	13	10	7	4	10	49	35	37
EA719_011115|SGNH/GDSL_hydrolase_family_protein	14.6115	-2.37425	0.531535	-4.46679	7.94031e-06	0.000112336	12	6	12	3	1	4	4	9	7	99	54	15
CP039518_2064106_2064342	137.795	0.795107	0.178272	4.46007	8.19323e-06	0.00011562	198	142	96	120	93	143	173	125	201	201	140	67
EA719_000355|fumarylacetoacetase	295.769	-0.826098	0.185256	-4.45922	8.22579e-06	0.000115786	732	426	184	267	185	176	219	164	205	787	410	283
EA719_010125|type_II_secretion_system_protein_GspJ	38.7658	-1.26444	0.283705	-4.4569	8.31544e-06	0.000116752	69	43	30	18	28	18	31	19	24	131	75	46
EA719_016975|excinuclease_ABC_subunit_UvrC	81.4352	0.928453	0.208482	4.45339	8.45252e-06	0.000118378	147	115	80	59	63	56	106	61	130	124	67	34
EA719_017555|OprD_family_porin	700.229	-0.543469	0.122454	-4.43814	9.07402e-06	0.000126763	1684	1257	641	599	564	429	500	372	511	1570	851	493
EA719_018550|molecular_chaperone_DnaK	5167.71	0.449427	0.101321	4.43567	9.17871e-06	0.000127904	9053	6578	4760	4002	3759	4124	5754	4183	6449	8394	5470	2970
EA719_012910|helix-turn-helix_domain-containing_protein	183.55	0.670002	0.151171	4.43207	9.33316e-06	0.000129731	373	242	155	171	148	132	231	133	234	296	162	84
EA719_004020|glycerol-3-phosphate_dehydrogenase	101.145	-1.04093	0.234983	-4.42983	9.4306e-06	0.000130758	163	129	78	61	58	59	53	41	119	292	209	105
EA719_009905|Fe-S_protein_assembly_chaperone_HscA	614.507	0.467361	0.105869	4.41451	1.0124e-05	0.000139686	1219	830	517	504	533	442	726	459	714	1106	535	341
CP036286_42255_42535	3.69444	-6.16822	1.39727	-4.41449	1.01248e-05	0.000139686	0	0	0	0	0	0	0	0	0	30	19	9
CP039518_1922293_1923105	159.456	1.87131	0.424148	4.41193	1.02453e-05	0.000140999	252	165	111	161	133	136	221	163	313	175	120	13
EA719_013285|hypothetical_protein	91.7997	-0.916847	0.207898	-4.41008	1.03331e-05	0.000141603	181	111	71	57	77	45	79	40	74	277	139	97
EA719_004760|UDP-N-acetylglucosamine_2-epimerase_(non-hydrolyzing)	145.429	-0.741683	0.168184	-4.40994	1.03401e-05	0.000141603	206	149	101	84	80	97	167	69	136	449	286	139
CP039518_2310899_2311383	493.565	-1.11587	0.253359	-4.40432	1.06116e-05	0.000144964	444	234	227	218	282	410	498	268	414	1603	1154	670
CP039518_785138_785597	62.6021	-1.17749	0.267983	-4.3939	1.11336e-05	0.000151678	80	94	38	35	41	44	39	37	43	150	140	74
EA719_014735|hypothetical_protein	363.276	-0.512571	0.116668	-4.39343	1.11576e-05	0.000151678	701	487	252	234	239	237	329	221	355	990	562	304
EA719_000755|cell_division_protein_FtsZ	1581.11	0.386877	0.0880888	4.39189	1.12368e-05	0.000152382	2660	2251	1405	1224	1268	1309	1875	1249	1663	2902	1527	879
EA719_004755|hypothetical_protein	174.078	-0.76912	0.17518	-4.39045	1.13117e-05	0.000153024	248	170	110	101	119	136	124	94	200	522	304	179
CP039518_2531776_2532355	501.746	-0.601137	0.137059	-4.38598	1.15463e-05	0.000155819	498	296	245	287	317	312	624	329	528	1432	985	603
EA719_014345|30S_ribosomal_protein_S12	4784.81	0.350999	0.0801889	4.37715	1.20239e-05	0.000161872	9622	7446	4567	4471	4118	4345	4652	3331	4502	7660	3999	2453
CP039518_2619207_2619605	44.5593	-1.29625	0.296785	-4.36763	1.256e-05	0.00016868	52	49	33	16	18	37	34	30	23	154	97	55
EA719_018635|hypoxanthine_phosphoribosyltransferase	145.225	0.73404	0.168207	4.3639	1.27764e-05	0.000171173	330	239	128	124	101	111	190	126	137	209	117	67
EA719_002180|30S_ribosomal_protein_S4	9000.43	0.352524	0.080902	4.35742	1.31604e-05	0.000175894	18194	14175	8606	8846	8146	7980	8437	6081	8472	13887	7424	4527
CP039518_507784_507956	1242.34	0.423991	0.0975278	4.34739	1.37768e-05	0.000183691	2256	1632	1056	1117	1122	1216	1450	945	1116	1998	1103	652
EA720_02560|amino_acid_ABC_transporter_permease	241.256	-0.712879	0.164245	-4.34034	1.4226e-05	0.000189227	311	293	216	142	170	153	254	142	180	832	387	196
EA719_016290|hypothetical_protein	227.177	1.31708	0.303684	4.33701	1.44432e-05	0.000191223	487	357	170	284	169	196	212	180	358	195	112	95
CP039518_3763053_3763429	68.9904	-0.970031	0.223665	-4.33699	1.44449e-05	0.000191223	132	90	52	48	56	39	53	39	43	185	128	63
EA719_014900|NADH-quinone_oxidoreductase_subunit_NuoF	1758.66	0.423057	0.0976523	4.33228	1.47574e-05	0.000194896	3185	2718	1620	1642	1455	1699	1792	1283	1730	3005	1453	838
EA719_001960|ABC_transporter_substrate-binding_protein	605.31	0.521147	0.120338	4.33068	1.4865e-05	0.000195852	983	761	570	501	477	554	735	434	739	1081	580	282
EA719_001890|PspC_domain-containing_protein	142.855	1.82008	0.420417	4.32923	1.49634e-05	0.0001966	277	235	104	203	130	135	104	104	262	61	69	39
EA719_006405|tRNA_uridine-5-carboxymethylaminomethyl(34)_synthesis_enzyme_MnmG	825.534	0.490301	0.113265	4.3288	1.49925e-05	0.0001966	1697	1206	774	652	687	603	1081	630	789	1545	690	404
CP039518_683124_683360	51.5555	-1.14642	0.26503	-4.32564	1.52092e-05	0.000198973	79	60	25	36	34	24	48	31	27	165	97	66
EA719_012000|ferredoxin_family_protein	324.498	0.598225	0.138329	4.32466	1.52765e-05	0.000199036	553	446	305	243	266	271	461	238	361	613	289	139
EA719_007035|acetyl-CoA_C-acetyltransferase	133.343	-0.698906	0.161614	-4.32453	1.52857e-05	0.000199036	231	186	97	80	80	76	107	82	129	390	235	119
EA719_002370|hypothetical_protein	67.0325	1.07835	0.249466	4.32263	1.54179e-05	0.000200288	136	105	56	74	51	68	65	50	91	71	35	31
EA719_001660|50S_ribosomal_protein_L19	2051.14	0.423525	0.0981503	4.31507	1.59554e-05	0.000206788	4582	3466	1841	2113	1866	1812	1919	1376	1848	2975	1531	992
EA719_004765|hypothetical_protein	58.5567	-1.03121	0.239588	-4.30408	1.67678e-05	0.000216812	79	81	40	24	35	41	57	30	41	207	111	60
EA719_007895|hypothetical_protein	668.167	-0.501393	0.116932	-4.28789	1.80379e-05	0.000232276	998	738	494	445	439	512	673	397	652	1605	1104	627
EA719_001325|energy-dependent_translational_throttle_protein_EttA	1615.52	0.408874	0.095358	4.28777	1.80473e-05	0.000232276	3074	2470	1422	1459	1398	1306	1837	1225	1512	2885	1367	821
EA719_004095|tRNA_2-thiocytidine(32)_synthetase_TtcA	484.335	0.59729	0.139451	4.28314	1.84275e-05	0.000236622	873	636	463	346	340	356	709	454	459	930	416	251
CP039518_3864457_3864610	566.228	0.524258	0.122493	4.2799	1.8698e-05	0.000239541	972	717	494	445	492	539	597	462	666	819	538	318
EA719_006280|IS4-like_element_ISEc29_family_transposase	5.59687	5.8572	1.36935	4.27737	1.89117e-05	0.000241722	15	2	6	4	9	5	4	5	16	0	0	0
CP036286_67486_67776	3.44585	-6.06414	1.41826	-4.27578	1.90473e-05	0.000242897	0	0	0	0	0	0	0	0	0	33	12	10
CP036283_1131510_1131586	3.415	-6.02259	1.41014	-4.2709	1.94683e-05	0.000247697	0	0	0	0	0	1	0	0	0	34	15	7
EA719_009045|multidrug_efflux_RND_transporter_permease_subunit_AdeB	340.728	0.604387	0.141696	4.26536	1.99577e-05	0.000253344	646	565	347	287	315	352	313	268	329	527	230	141
EA719_009040|multidrug_efflux_RND_transporter_periplasmic_adaptor_subunit_AdeA	128.943	0.977117	0.229195	4.26325	2.01471e-05	0.000255166	224	174	115	108	119	128	168	147	98	216	81	39
EA719_006370|NLPA_lipoprotein	754.412	0.418593	0.098316	4.25763	2.06609e-05	0.000261078	1420	1036	575	671	577	658	876	552	860	1305	731	412
EA720_19350|hypothetical_protein	3.45638	-6.06638	1.42705	-4.25101	2.12808e-05	0.000268302	0	0	0	0	0	0	0	0	0	20	23	8
EA719_001030|4-aminobutyrate--2-oxoglutarate_transaminase	1793.54	-0.400085	0.0943301	-4.24133	2.22202e-05	0.000279418	2716	2216	1287	1522	1390	1408	1618	1180	1610	4716	2254	1476
CP039518_334751_334995	431.786	0.514606	0.121344	4.2409	2.2263e-05	0.000279418	865	748	452	405	364	348	431	280	462	602	357	204
EA719_008135|CTP_synthase	1783.07	0.341332	0.0805065	4.23981	2.23713e-05	0.000280145	3526	2606	1655	1477	1430	1460	2039	1286	1753	3185	1635	972
EA719_001705|FAD-binding_oxidoreductase	606.398	0.405623	0.0957177	4.2377	2.25824e-05	0.000282153	1214	832	513	516	521	528	709	421	633	1029	568	314
EA719_016875|triose-phosphate_isomerase	487.299	0.497002	0.11739	4.23375	2.29825e-05	0.000286508	972	720	465	399	430	387	598	370	462	877	429	208
EA719_004825|NADP-dependent_isocitrate_dehydrogenase	419.358	-0.490317	0.116005	-4.22667	2.37174e-05	0.000295009	800	662	388	316	320	278	369	213	365	1090	533	309
EA719_017125|preprotein_translocase_subunit_SecE	2204.04	0.39436	0.093449	4.22005	2.44245e-05	0.000303125	4380	3533	2157	1932	1975	1703	2314	1641	2035	3478	1896	1159
EA719_003645|50S_ribosomal_protein_L21	5679.45	0.395166	0.0937354	4.21576	2.4894e-05	0.000308264	10897	8621	5097	5479	5406	4789	5993	4071	5174	8460	4755	3072
EA719_007150|hypothetical_protein	17.2989	2.28256	0.542774	4.20536	2.60663e-05	0.000322063	36	29	27	20	9	15	26	8	26	5	6	5
EA719_016980|CHAP_domain-containing_protein	212.595	0.89048	0.212193	4.19655	2.71015e-05	0.000334111	288	288	213	131	187	182	377	195	195	388	156	85
EA719_003340|peptide_antibiotic_transporter_SbmA	66.5109	-0.957231	0.228294	-4.19298	2.75309e-05	0.000338655	91	83	42	45	44	32	63	43	42	209	142	63
EA719_012120|hypothetical_protein	291.513	-0.529663	0.12636	-4.19171	2.76859e-05	0.000339119	332	225	136	165	211	178	318	213	315	861	580	287
CP039518_2050457_2050541	10.3035	-2.64426	0.630836	-4.19167	2.76906e-05	0.000339119	10	8	9	3	6	6	2	5	3	46	35	12
EA719_004780|hypothetical_protein	73.4232	-0.921214	0.219834	-4.19051	2.78331e-05	0.000340114	81	56	34	33	56	44	67	38	82	270	172	70
EA719_003690|APC_family_permease	373.852	0.534603	0.127621	4.189	2.80192e-05	0.000341637	745	566	347	324	317	316	486	264	347	634	285	183
EA719_012430|adenylosuccinate_synthase	1251.46	0.37106	0.0886892	4.18382	2.86647e-05	0.000348744	2480	1899	1133	1061	965	1059	1430	932	1200	2191	1142	662
EA719_013725|hypothetical_protein	178.441	0.708079	0.169374	4.18057	2.90785e-05	0.000353005	165	118	96	112	143	161	339	187	219	361	200	101
EA719_017115|50S_ribosomal_protein_L11	5524.68	0.339889	0.0814596	4.17249	3.01292e-05	0.000364964	11731	9148	5391	5510	4888	5019	5078	3571	4987	8357	4432	2691
EA719_006140|alpha/beta_fold_hydrolase	4.60078	5.72176	1.37224	4.16963	3.0509e-05	0.000368761	11	5	4	3	4	6	10	1	13	0	0	0
CP039518_3192268_3192333	35.0384	-1.3207	0.316806	-4.1688	3.06203e-05	0.000369304	71	46	23	20	22	17	23	12	30	108	90	31
EA719_015025|hypothetical_protein	61.1845	-1.00009	0.240212	-4.16338	3.13573e-05	0.000377373	86	57	43	33	47	38	45	30	60	183	140	58
EA719_011475|2,3-dehydroadipyl-CoA_hydratase	602.34	-0.596313	0.143267	-4.16225	3.15125e-05	0.000377614	757	690	512	373	441	394	635	329	564	2057	900	488
CP039518_3539698_3539831	54.1643	1.14467	0.275012	4.16225	3.15131e-05	0.000377614	94	81	49	30	35	46	108	52	57	96	35	18
EA719_017100|50S_ribosomal_protein_L7/L12	4354.38	0.382115	0.0918798	4.15885	3.19849e-05	0.000382443	9611	7620	4153	4630	4272	4067	3592	2715	3806	5995	3163	1982
EA719_006135|AraC_family_transcriptional_regulator	6.20095	5.62213	1.354	4.15223	3.29253e-05	0.000392604	9	9	11	6	4	11	15	3	4	0	0	0
EA720_19565|lytic_transglycosylase_domain-containing_protein	3.18337	-5.94615	1.43216	-4.15188	3.29759e-05	0.000392604	0	0	0	0	0	0	0	0	0	26	14	9
EA719_014860|NADH-quinone_oxidoreductase_subunit_NuoN	1289.49	0.420565	0.101595	4.13962	3.47886e-05	0.0004133	2759	2113	1178	1357	1127	1338	1197	833	1135	1999	937	556
EA719_002120|50S_ribosomal_protein_L5	6234.36	0.340682	0.0824384	4.13257	3.58729e-05	0.000424549	12289	9529	6083	6062	5511	6095	5693	4124	5938	9907	5185	2993
EA719_010670|type_II_asparaginase	296.108	-0.596063	0.144239	-4.13247	3.58882e-05	0.000424549	571	370	226	255	251	255	240	175	206	876	340	212
EA719_014525|50S_ribosomal_protein_L25	1543.84	0.457497	0.110723	4.13192	3.5975e-05	0.000424673	3058	2471	1546	1450	1591	1187	1513	1101	1440	2172	1235	774
CP039518_351390_351504	8.94433	-2.81735	0.682195	-4.12983	3.63035e-05	0.000427643	6	3	8	6	2	2	3	2	4	51	26	15
EA719_014480|glutamyl-tRNA_reductase	248.083	0.543029	0.131802	4.12004	3.78813e-05	0.000444874	526	343	220	195	238	195	278	187	274	388	225	118
EA720_02290|ABC_transporter_ATP-binding_protein	246.302	0.562845	0.136621	4.11976	3.79263e-05	0.000444874	511	403	205	213	206	186	251	200	279	382	208	124
CP039518_3853151_3853318	107.479	0.815906	0.198139	4.11784	3.82445e-05	0.000447442	179	164	79	129	87	117	128	78	115	149	81	37
EA719_018410|hypothetical_protein	13.1831	2.35883	0.57295	4.11699	3.83849e-05	0.000447442	21	16	17	8	15	8	31	14	14	9	8	0
EA719_011460|3-oxoadipyl-CoA_thiolase	778.927	-0.464907	0.112924	-4.11698	3.83867e-05	0.000447442	1117	700	504	453	502	552	946	519	729	2526	1247	671
EA719_013075|hypothetical_protein	41.7786	-1.18536	0.288024	-4.11548	3.86377e-05	0.000449426	79	53	35	26	34	17	33	13	33	125	82	43
EA719_015370|UDP-N-acetylglucosamine_1-carboxyvinyltransferase	1172.5	0.373075	0.09073	4.11192	3.92376e-05	0.000455451	2201	1586	1084	913	925	981	1353	929	1191	2207	1132	611
EA719_018535|MBL_fold_metallo-hydrolase	47.2261	-1.07741	0.262157	-4.10978	3.96038e-05	0.000458744	96	49	31	28	28	25	34	31	32	154	95	48
EA719_009985|ABC_transporter_permease	42.4038	-1.1657	0.284821	-4.09275	4.26282e-05	0.00049275	74	81	34	27	25	22	31	16	30	120	74	46
EA719_018265|capsular_biosynthesis_protein	116.374	-0.84216	0.205829	-4.09155	4.28498e-05	0.000494284	246	171	83	61	94	80	97	78	61	334	202	91
CP039518_3764869_3765030	306.893	-0.652994	0.160396	-4.07114	4.67837e-05	0.00053829	380	322	242	167	185	223	353	211	215	947	508	304
CP039518_2934917_2935079	135.758	0.952163	0.233902	4.07077	4.68583e-05	0.00053829	274	191	100	129	119	100	137	101	224	121	109	77
CP039518_349819_350027	2298.78	0.404281	0.0993507	4.06923	4.71697e-05	0.000540749	4889	3968	2123	2297	2200	1959	2204	1492	2080	3247	1730	1169
CP039518_2077335_2077420	242.964	0.574448	0.141346	4.06412	4.82133e-05	0.000551576	428	326	213	210	227	207	267	175	307	403	239	96
CP039518_586232_586440	450.664	0.518788	0.127675	4.06334	4.83759e-05	0.000552299	747	541	412	351	384	316	603	389	479	781	408	272
EA719_002170|30S_ribosomal_protein_S13	5182.8	0.343867	0.0846697	4.06127	4.88059e-05	0.000555856	9975	7915	4892	4984	4652	5119	4861	3555	4783	8422	4177	2565
EA720_19330|hypothetical_protein	3.01388	-5.87098	1.44574	-4.06088	4.88873e-05	0.000555856	0	0	0	0	0	0	0	0	0	25	14	8
CP039518_3027388_3027484	647.786	0.474577	0.116906	4.05948	4.91816e-05	0.000557682	1186	925	552	603	510	689	686	456	693	941	609	317
EA719_018675|ribonuclease_P_protein_component	878.635	0.444868	0.1096	4.059	4.92835e-05	0.000557682	1661	1250	699	798	771	663	1087	695	847	1654	784	433
EA719_008970|hypothetical_protein	25.6375	1.51663	0.373712	4.05828	4.94361e-05	0.000557682	49	40	22	13	24	10	50	34	26	33	15	9
CP039518_817051_817185	1228.07	0.489152	0.120534	4.05822	4.94492e-05	0.000557682	2177	1660	1064	1113	979	1053	1257	964	1478	1705	1192	712
EA719_002840|acyl-CoA_dehydrogenase	765.555	-0.449477	0.110916	-4.05241	5.0692e-05	0.000570542	1477	1080	620	523	470	580	642	455	761	1913	1051	641
EA719_014905|NADH-quinone_oxidoreductase_subunit_NuoE	848.725	0.45812	0.113229	4.04595	5.21125e-05	0.000585344	1503	1207	864	762	678	773	901	643	864	1436	687	435
EA719_012345|OmpA_family_protein	395.445	-0.560454	0.138773	-4.03865	5.37601e-05	0.000602633	489	388	310	199	219	277	408	259	417	1297	693	350
EA719_011480|phenylacetate-CoA_oxygenase/reductase_subunit_PaaK	851.438	-0.580252	0.144209	-4.0237	5.72909e-05	0.000640921	1179	1057	828	581	694	661	751	439	771	2441	1050	737
CP039518_936043_936352	176.419	0.651721	0.162437	4.01214	6.01699e-05	0.000671777	308	237	163	125	142	176	209	163	183	298	141	84
EA719_002055|30S_ribosomal_protein_S10	6988.94	0.371762	0.0927967	4.0062	6.17043e-05	0.000687527	13765	10784	6555	6564	6165	6838	6273	4831	6951	10224	5871	3632
CP039518_2595629_2595739	57.9815	-0.952223	0.237769	-4.00483	6.20624e-05	0.000690134	93	72	38	21	42	33	44	36	50	183	114	62
CP039518_3388946_3389113	2127.42	0.477951	0.119524	3.99877	6.36719e-05	0.000706618	4235	3115	1798	1691	1903	2334	2498	1584	1806	3128	1767	1089
EA719_003035|DUF934_domain-containing_protein	195.802	0.577311	0.144402	3.99794	6.38961e-05	0.000707693	305	222	152	153	173	188	270	163	212	355	187	92
EA719_003785|2-oxoglutarate_dehydrogenase_E1_component	6604.85	0.353929	0.0885613	3.99643	6.43053e-05	0.00071081	11125	9273	6169	5380	5387	5877	7453	4966	6745	12173	6171	3552
EA719_007575|PLP-dependent_aminotransferase_family_protein	41.7481	-1.22697	0.307172	-3.99442	6.48521e-05	0.000715431	86	42	35	21	24	20	39	13	30	119	70	62
CP039518_3863774_3863902	175.96	0.673297	0.168643	3.99244	6.5396e-05	0.000719064	290	235	155	158	141	165	164	153	234	283	139	85
EA719_014340|30S_ribosomal_protein_S7	5231.84	0.349485	0.08754	3.99228	6.544e-05	0.000719064	10432	8354	5068	4999	4662	4731	4738	3501	5157	7964	4336	2686
CP039518_3568982_3569287	1112.65	0.377309	0.0945479	3.99067	6.5888e-05	0.000722559	2088	1547	985	1045	1011	943	1190	853	1033	1771	1036	588
EA719_017900|glutamine-hydrolyzing_GMP_synthase	1264.02	0.353121	0.0885399	3.98827	6.6556e-05	0.000728448	2610	1913	1115	1082	1057	936	1389	958	1243	2255	1203	651
EA719_009540|tryptophan_synthase_subunit_beta	183.468	-0.594513	0.149165	-3.9856	6.73095e-05	0.000734467	281	198	154	106	115	113	188	111	172	516	344	155
EA719_003385|rod_shape-determining_protein	849.933	0.430846	0.108106	3.98539	6.73702e-05	0.000734467	1628	1278	784	685	771	690	1080	600	785	1516	737	419
EA719_001645|30S_ribosomal_protein_S16	1655.36	0.383037	0.0962308	3.9804	6.87986e-05	0.000747133	3353	2529	1421	1609	1399	1482	1735	1212	1506	2754	1352	857
EA719_013570|galactose_mutarotase	179.361	-0.600312	0.150817	-3.9804	6.88007e-05	0.000747133	201	165	123	98	103	110	213	106	185	576	325	182
CP039518_3408098_3408787	10520.7	0.497174	0.125245	3.9696	7.1994e-05	0.000780286	17671	13376	9147	8875	9350	7810	11780	8926	12223	15198	9381	6892
EA719_000695|DUF2147_domain-containing_protein	3755.97	-0.488817	0.123485	-3.95853	7.54133e-05	0.000815755	6815	5134	2894	2864	2564	2727	2976	2229	3737	7883	5637	3411
EA719_014350|EcsC_family_protein	1075.7	-0.346371	0.0875414	-3.95665	7.60071e-05	0.000820411	1527	1112	751	706	731	737	1107	752	1173	2995	1620	930
EA719_010785|taurine_ABC_transporter_substrate-binding_protein	32.6755	1.2044	0.30443	3.95624	7.61389e-05	0.000820411	19	20	10	25	25	22	64	44	59	52	44	10
EA719_017095|DNA-directed_RNA_polymerase_subunit_beta	9673.62	0.327734	0.0830558	3.94595	7.94843e-05	0.000854803	19351	15016	8849	9086	7871	7932	9632	6993	9525	16845	8753	4924
EA719_007775|RNA-binding_protein	497.641	0.666263	0.169208	3.93754	8.23203e-05	0.000883592	942	681	475	447	406	379	447	373	742	625	426	279
EA719_018190|aspartate/tyrosine/aromatic_aminotransferase	1820.16	-0.327454	0.0832354	-3.93407	8.35194e-05	0.000894735	3441	2374	1458	1363	1376	1299	1771	1233	1527	4582	2395	1342
EA719_010110|uracil-DNA_glycosylase	490.607	0.411326	0.104586	3.93289	8.39305e-05	0.000897411	935	726	454	385	381	364	577	346	567	854	462	279
CP039518_1961495_1961611	226.035	-1.20718	0.307176	-3.92993	8.49715e-05	0.000906798	224	159	139	91	106	144	214	131	171	1101	633	158
EA719_009640|HIT_family_protein	249.027	0.552635	0.140642	3.92937	8.51672e-05	0.000907145	489	356	203	226	208	217	271	173	305	401	187	139
EA719_005980|quinone-dependent_dihydroorotate_dehydrogenase	560.375	0.429838	0.109428	3.92806	8.56351e-05	0.000910384	1005	737	551	441	477	450	674	432	574	983	520	300
EA719_003135|NADH:flavin_oxidoreductase/NADH_oxidase	109.288	0.859943	0.219034	3.92607	8.63433e-05	0.000916162	147	113	82	74	75	111	178	97	155	244	88	38
CP039518_433514_433765	4225.31	0.367607	0.0936977	3.92333	8.73351e-05	0.00092492	8321	6507	3863	3797	3628	4244	3909	2924	4260	6259	3670	2213
CP039518_57504_57689	127.563	-0.763571	0.194712	-3.92155	8.79819e-05	0.000929999	189	150	130	78	99	76	125	71	86	364	184	129
EA719_014910|NADH-quinone_oxidoreductase_subunit_C/D	2336.58	0.365385	0.093431	3.91074	9.20122e-05	0.000970755	4165	3220	2141	1955	1945	2170	2521	1777	2351	4448	2119	1153
EA719_010300|sodium/proline_symporter_PutP	503.01	0.568503	0.14555	3.90589	9.38796e-05	0.000988581	1048	884	502	432	445	435	649	346	394	847	345	209
EA720_19145|toxin	2.74171	-5.73925	1.47278	-3.8969	9.74335e-05	0.00102406	0	0	0	0	0	0	0	0	0	25	12	7
EA719_010375|methionine_adenosyltransferase	748.094	0.372514	0.0957137	3.89196	9.94387e-05	0.00104317	1474	1094	626	613	627	549	886	541	810	1380	768	372
EA719_016095|phosphogluconate_dehydratase	1223.53	0.343598	0.0883882	3.88737	0.000101335	0.00106106	2138	1672	1094	991	954	1057	1432	887	1321	2273	1193	678
EA719_015075|restriction_endonuclease	49.6263	-1.06186	0.273217	-3.88652	0.000101693	0.00106281	89	67	45	15	38	23	48	27	27	157	91	54
EA719_007660|ornithine_carbamoyltransferase	524.404	0.414571	0.106687	3.88587	0.000101962	0.00106302	916	766	449	427	429	436	651	410	517	960	494	274
EA719_004050|chaperonin_GroEL	2440.08	0.338953	0.0872341	3.88556	0.000102096	0.00106302	4215	3332	2237	2027	1918	1910	2714	1830	2740	4263	2541	1391
EA719_006160|hypothetical_protein	5.94309	5.40513	1.39182	3.88349	0.000102967	0.00107009	12	10	15	11	0	4	5	5	8	0	0	0
CP039518_3082473_3082589	123.192	0.706065	0.181909	3.88141	0.000103852	0.00107727	230	200	120	119	106	95	127	88	153	161	108	52
CP039518_1651027_1651286	188.631	-0.596451	0.153701	-3.88059	0.000104205	0.00107892	272	190	147	127	136	154	189	107	166	508	344	147
EA719_014605|segregation/condensation_protein_A	237.166	0.558784	0.144131	3.87691	0.000105793	0.00109333	535	359	204	194	170	170	249	185	300	374	200	134
EA719_009900|Fe-S_protein_assembly_co-chaperone_HscB	343.622	0.445993	0.115201	3.87145	0.000108192	0.00111604	678	481	277	262	315	286	404	248	384	606	319	176
EA719_007790|hypothetical_protein	37.0851	-1.24242	0.321065	-3.86969	0.000108973	0.00112202	47	51	26	21	24	14	29	15	30	92	82	53
EA719_008385|catechol_1,2-dioxygenase	23.3386	-1.44752	0.37422	-3.86811	0.000109684	0.00112725	35	10	17	8	10	8	14	15	19	104	57	31
EA719_001780|amino_acid_permease	198.529	-0.57501	0.148689	-3.86719	0.000110099	0.00112942	422	329	195	135	141	141	179	112	130	537	273	126
EA719_002445|SDR_family_oxidoreductase	28.6045	-1.35629	0.351117	-3.86279	0.0001121	0.00114784	39	32	9	19	11	21	20	17	20	130	72	23
EA719_009050|multidrug_efflux_RND_transporter_outer_membrane_channel_subunit_AdeC	100.454	0.834325	0.216064	3.86148	0.000112704	0.0011519	179	179	85	113	89	97	107	86	84	106	67	46
CP039518_2539497_2540016	41.6168	-1.13595	0.294213	-3.86097	0.000112938	0.00115217	94	82	30	15	27	14	25	20	35	129	83	40
EA719_009595|hypothetical_protein	63.406	-0.981178	0.254427	-3.85643	0.000115056	0.00117163	122	99	46	42	36	54	37	24	61	160	107	64
EA719_005865|acyl-CoA_dehydrogenase	124.069	-0.631544	0.164774	-3.83278	0.000126702	0.00128786	194	152	94	68	75	75	112	83	120	399	225	98
EA719_013350|isocitrate_lyase	4465.97	-0.587733	0.153515	-3.82852	0.000128918	0.001308	5864	3101	2263	2371	2009	2031	3997	3607	5752	12538	10123	5006
EA719_015885|protein-export_chaperone_SecB	917.546	0.376332	0.0985349	3.81927	0.000133847	0.00135377	1610	1170	791	773	771	772	971	705	1059	1517	926	534
EA719_007050|beta-lactamase_family_protein	76.9962	-0.764334	0.200132	-3.81914	0.000133916	0.00135377	130	89	60	47	52	50	62	51	63	244	132	65
EA719_014725|hypothetical_protein	76.6425	-0.934552	0.244888	-3.81625	0.000135496	0.00136725	84	84	63	31	47	51	79	33	71	305	113	88
EA719_009970|hypothetical_protein	32.5311	-1.21637	0.318874	-3.81458	0.000136417	0.00137406	42	39	20	26	20	13	25	15	25	93	73	40
EA719_012645|TetR/AcrR_family_transcriptional_regulator	5.51591	-3.35302	0.879251	-3.8135	0.000137012	0.00137756	0	1	0	1	1	1	0	1	4	45	19	12
EA719_002340|PhoH_family_protein	891.758	0.35653	0.0935158	3.81251	0.000137564	0.00138061	1657	1237	776	719	753	713	967	625	1053	1556	877	506
EA719_008725|calcium-binding_protein	209.015	-0.601964	0.158033	-3.80911	0.000139468	0.00139719	558	353	171	133	145	121	161	107	180	567	269	159
EA719_004805|D-alanyl-D-alanine_carboxypeptidase_PBP6B	323.257	0.480386	0.126207	3.80634	0.00014104	0.0014104	623	500	287	249	284	257	425	227	322	575	280	160
EA719_012140|hypothetical_protein	17.5843	-1.62479	0.427024	-3.80492	0.000141848	0.00141593	42	21	15	6	9	7	9	7	12	67	32	24
EA719_000775|pyruvate_dehydrogenase_(acetyl-transferring),_homodimeric_type	2887.78	0.3479	0.0914682	3.80351	0.000142659	0.00142147	4452	3723	2450	2279	2241	2520	3509	2248	3178	5724	3027	1560
CP039518_1326092_1326490	3.13264	5.46433	1.43718	3.80213	0.000143457	0.00142632	6	6	3	0	1	3	7	8	3	0	0	0
EA719_014975|hypothetical_protein	117.549	-0.759917	0.199884	-3.80178	0.000143659	0.00142632	190	186	112	92	101	60	91	50	103	317	177	96
EA719_003925|carbamoyl-phosphate_synthase_large_subunit	1966.94	0.353255	0.0929871	3.79897	0.0001453	0.00143831	4019	3210	1769	1982	1732	1619	1937	1344	1853	3258	1698	931
EA719_000360|amino_acid_permease	190.115	-0.566905	0.149231	-3.79883	0.000145383	0.00143831	365	254	136	150	153	130	161	127	137	478	275	156
CP039518_607858_607992	50.2425	-0.982796	0.259077	-3.79345	0.000148567	0.0014672	93	50	45	34	40	32	38	25	36	157	71	53
EA720_19450|hypothetical_protein	2.63318	-5.66104	1.49313	-3.79138	0.000149812	0.00147687	0	0	0	0	0	0	0	0	0	21	9	9
CP039518_2538306_2538853	27.7033	-1.34664	0.355468	-3.78834	0.000151656	0.00149241	61	32	12	14	10	18	21	15	17	92	71	29
EA719_016025|23S_rRNA_(adenine(2503)-C(2))-methyltransferase_RlmN	621.874	0.386174	0.102166	3.77985	0.00015692	0.00154147	1246	890	513	553	505	461	718	451	679	1114	629	311
EA719_007555|molybdenum_cofactor_biosynthesis_protein_MoaE	55.2652	-0.967728	0.256092	-3.77883	0.000157564	0.00154507	87	73	52	40	33	39	50	19	45	195	96	40
EA719_006825|transcriptional_regulator	136.79	-0.665765	0.176225	-3.77793	0.000158135	0.00154794	199	190	95	75	94	109	110	83	129	360	225	133
EA719_001170|hypothetical_protein	301.901	0.537837	0.142587	3.77201	0.00016194	0.0015824	303	239	172	191	199	287	454	308	421	650	337	196
CP039518_444395_444502	2635.72	0.349388	0.0928105	3.76453	0.000166862	0.00162763	5202	4146	2573	2557	2343	2643	2482	1718	2388	4048	2015	1343
EA719_016135|trigger_factor	2096.26	0.35473	0.0943659	3.75909	0.00017053	0.00166051	4116	3062	1924	1887	1953	1614	2377	1507	1914	3690	1966	1009
EA719_015550|50S_ribosomal_protein_L20	3573.79	0.327737	0.0872282	3.75724	0.000171799	0.00166993	7365	5335	3129	3578	3201	3344	3393	2516	3217	5733	2956	1835
EA719_018585|hypothetical_protein	136.086	0.674725	0.179969	3.74911	0.000177465	0.001722	272	198	146	91	94	136	166	116	137	211	113	60
EA719_017105|50S_ribosomal_protein_L10	9944.97	0.339362	0.0905873	3.74624	0.000179505	0.00173875	21291	16939	9744	10569	9495	9766	8459	6028	8428	13336	7332	4814
CP039518_453558_453745	33.3152	-1.34334	0.359141	-3.74042	0.00018371	0.00177485	64	25	40	11	17	29	20	14	24	108	65	36
EA719_018050|amino_acid_permease	163.251	-0.623342	0.16666	-3.74021	0.00018387	0.00177485	285	247	136	135	131	89	138	98	123	436	258	117
EA719_016120|DUF2846_domain-containing_protein	79.4735	-0.798328	0.213683	-3.73603	0.000186949	0.00180145	143	87	53	48	52	68	54	53	66	221	132	78
EA719_005565|methylenetetrahydrofolate_reductase_[NAD(P)H]	255.51	-0.472216	0.126454	-3.73428	0.000188254	0.00181088	467	357	214	186	194	189	225	159	213	699	354	176
EA719_000210|2,5-didehydrogluconate_reductase_DkgB	130.743	-0.63526	0.170173	-3.73302	0.000189194	0.00181655	175	132	93	69	90	76	152	81	116	454	242	106
EA719_007120|TetR/AcrR_family_transcriptional_regulator	82.1168	-0.820007	0.219686	-3.73262	0.000189496	0.00181655	142	99	61	68	63	42	51	45	80	231	130	81
CP039518_2547985_2548577	663.758	1.01951	0.273336	3.72989	0.000191566	0.00183265	990	754	591	437	653	430	1009	498	1124	698	551	384
CP039518_1728409_1728525	3.93996	-5.065	1.35808	-3.72953	0.000191835	0.00183265	5	2	1	0	0	1	0	0	1	34	15	7
EA719_001430|DUF4179_domain-containing_protein	363.668	0.469179	0.12607	3.72158	0.000197979	0.0018881	704	591	322	284	280	356	412	280	349	599	310	183
EA719_014930|hypothetical_protein	142.961	-0.614189	0.165375	-3.71391	0.000204081	0.00194297	178	153	90	101	100	88	152	79	140	405	224	157
EA719_014295|DUF87_domain-containing_protein	1072.56	0.329221	0.0887807	3.70825	0.000208695	0.0019835	2104	1514	969	838	838	872	1144	790	1197	2013	998	607
CP039518_190308_190602	182.027	-0.558362	0.150601	-3.70756	0.000209268	0.00198555	266	202	110	122	141	105	163	117	195	543	326	149
CP036283_3008319_3008778	55.5002	-0.970135	0.261879	-3.70451	0.000211799	0.00200614	85	73	39	37	39	45	44	27	40	120	118	55
CP039518_3659180_3659307	176.191	0.549768	0.148529	3.70141	0.000214406	0.00202737	323	264	169	159	166	171	197	121	171	249	146	82
EA719_016060|leucine_carboxyl_methyltransferase	52.0659	-0.971854	0.263134	-3.69338	0.000221294	0.00208895	89	76	59	33	28	27	34	20	51	160	84	50
EA719_009625|hypothetical_protein	200.176	0.531499	0.143952	3.69219	0.000222331	0.00209519	265	174	149	131	149	149	296	186	271	381	235	125
EA719_018520|alpha/beta_hydrolase	107.684	-0.707701	0.19197	-3.68653	0.000227337	0.00213874	190	132	90	56	81	69	89	79	77	356	156	92
EA719_000960|excinuclease_ABC_subunit_UvrA	429.773	0.403876	0.109587	3.68544	0.000228312	0.00214428	736	556	346	366	325	376	526	324	487	835	424	222
EA719_009300|AraC_family_transcriptional_regulator	59.5566	-0.907483	0.246591	-3.68011	0.00023313	0.00218584	88	70	31	28	38	46	53	34	49	154	122	70
EA719_007340|hypothetical_protein	30.7751	-1.29099	0.351007	-3.67795	0.000235118	0.00220077	67	49	31	30	23	27	16	8	17	61	46	29
EA719_011070|catalase_HPII	2474.43	-0.408819	0.111411	-3.66946	0.000243062	0.0022713	2481	1819	1399	1347	1407	1743	3085	1845	2754	8277	4449	2220
CP039518_2231346_2232029	133.191	-0.622123	0.16961	-3.66796	0.000244498	0.00228089	230	164	93	94	109	103	114	94	92	394	190	105
EA720_19270|toxic_anion_resistance_protein	2.46929	-5.55772	1.51713	-3.66331	0.000248974	0.00231875	0	0	0	0	0	0	0	0	0	15	10	9
EA719_012915|DUF4258_domain-containing_protein	244.367	0.46807	0.127938	3.65856	0.000253632	0.00235818	445	317	189	188	216	192	291	197	284	406	260	131
CP039518_228104_228215	388.116	-0.477472	0.130604	-3.65587	0.000256315	0.00237915	557	439	319	299	343	306	337	264	308	960	511	339
EA719_005030|NUDIX_hydrolase	199.449	0.518018	0.141732	3.65492	0.000257263	0.00238397	392	305	172	146	172	163	253	145	217	365	173	93
EA719_007085|lactonase_family_protein	148.797	-0.55702	0.15245	-3.65378	0.000258411	0.00239062	208	160	101	86	101	102	153	103	132	430	233	150
EA720_12455|Glu/Leu/Phe/Val_dehydrogenase	1260.26	0.391578	0.107203	3.65269	0.00025951	0.00239549	2520	2088	1202	1424	1377	1103	1142	746	1091	1903	908	527
EA719_003615|multidrug_efflux_RND_transporter_permease_subunit_AdeJ	6323.88	0.306469	0.083909	3.6524	0.000259799	0.00239549	13296	10508	6002	6240	5524	6067	5554	3988	5926	9776	5181	3072
EA719_006155|FadR_family_transcriptional_regulator	5.84474	4.93742	1.35274	3.64995	0.000262295	0.0024145	17	13	6	9	11	3	4	4	5	0	0	0
EA719_002190|50S_ribosomal_protein_L17	2642.65	0.338458	0.0927911	3.64752	0.000264783	0.00243338	5555	4338	2574	2810	2481	2409	2307	1665	2357	3899	2006	1280
EA719_017220|response_regulator_transcription_factor	44.1663	-1.08454	0.297425	-3.64642	0.000265918	0.00243978	75	64	32	21	38	30	30	14	41	116	70	55
CP039518_3861073_3861248	30.1045	1.20875	0.333258	3.62706	0.000286663	0.00262578	27	27	17	26	32	28	64	25	39	51	17	13
EA719_004995|phosphate_ABC_transporter_ATP-binding_protein	97.6519	0.744036	0.205219	3.62557	0.000288325	0.00263666	212	184	99	89	64	58	137	76	93	149	76	41
EA719_001600|guanylate_kinase	330.565	0.46207	0.127495	3.62423	0.000289827	0.00264604	642	511	245	261	271	310	376	243	366	511	331	171
EA719_010320|tRNA_(uridine(54)-C5)-methyltransferase_TrmA	111.825	0.660676	0.182362	3.62287	0.00029135	0.00265558	214	172	104	74	92	107	142	88	117	169	87	58
EA719_016500|glutathione_S-transferase_family_protein	39.2491	-0.973258	0.268929	-3.61902	0.00029572	0.002691	55	42	22	27	26	27	35	21	31	133	79	36
CP039518_3017079_3017178	1073.71	0.390555	0.107963	3.61748	0.000297483	0.00270263	2143	1746	1031	976	1082	855	1066	732	1006	1543	878	577
EA719_014895|NADH-quinone_oxidoreductase_subunit_NuoG	3212.01	0.310712	0.085937	3.61558	0.000299677	0.00271811	6139	5063	2945	2998	2808	2953	3102	2135	3175	5749	2741	1550
EA719_002845|acyl-CoA_dehydrogenase	1159.86	-0.398986	0.110381	-3.61462	0.000300793	0.0027238	2109	1612	1035	895	723	837	1003	676	1153	2759	1537	958
EA719_011445|gamma_carbonic_anhydrase_family_protein	140.885	-0.583627	0.161783	-3.60747	0.000309192	0.0027953	222	165	105	92	78	101	126	103	123	451	216	119
EA720_19305|hypothetical_protein	2.33333	-5.49641	1.52606	-3.6017	0.000316143	0.00285022	0	0	0	0	0	0	0	0	0	20	9	7
EA719_017575|long-chain-fatty-acid--CoA_ligase	1098.46	-0.324439	0.0900826	-3.60158	0.000316292	0.00285022	2016	1436	948	765	715	830	1139	679	997	2708	1507	835
EA719_014595|elongation_factor_P_hydroxylase	908.265	0.398707	0.110754	3.59994	0.000318286	0.00286354	1671	1259	759	811	748	858	959	666	972	1321	846	543
EA719_014865|NADH-quinone_oxidoreductase_subunit_M	1499.8	0.352438	0.0979385	3.59857	0.000319973	0.00287407	3104	2322	1514	1510	1274	1330	1373	1026	1404	2470	1229	696
EA719_017290|putative_lipid_II_flippase_FtsW	132.221	0.724629	0.201492	3.59632	0.000322747	0.00289431	277	195	137	100	95	97	166	126	136	272	100	41
EA719_001595|DNA-directed_RNA_polymerase_subunit_omega	820.227	0.365385	0.10162	3.59562	0.000323619	0.00289746	1688	1182	675	631	665	623	938	606	905	1345	790	512
EA719_001685|hemerythrin_domain-containing_protein	258.311	-0.463489	0.129016	-3.59249	0.000327534	0.0029278	402	276	196	144	181	167	256	167	273	725	437	217
EA719_003200|response_regulator	40.8615	-1.03497	0.288302	-3.58989	0.000330819	0.00295242	91	75	32	35	31	29	27	14	27	107	58	34
EA719_017860|arginine--tRNA_ligase	560.599	0.351605	0.0980546	3.5858	0.00033604	0.00299421	1118	875	491	466	493	495	589	380	580	979	517	273
EA719_004300|hypothetical_protein	126.775	0.686368	0.191952	3.57572	0.000349261	0.00310703	247	151	86	118	114	103	127	95	196	199	110	63
EA719_017110|50S_ribosomal_protein_L1	5525.42	0.308544	0.0863556	3.57295	0.000352985	0.00313514	12161	9198	5225	5603	4843	5386	4854	3503	4826	8441	4308	2653
CP039518_748254_748350	3260.47	0.354516	0.0992457	3.57211	0.000354121	0.00314021	5914	5060	2875	2940	3219	2993	3469	2273	2897	4713	2856	1808
CP039518_1323093_1323196	3.04354	5.14804	1.44187	3.5704	0.000356441	0.00315116	3	4	4	2	4	2	8	5	2	0	0	0
CP039518_397373_397626	156.532	0.626021	0.175338	3.57036	0.000356489	0.00315116	274	224	124	141	122	125	174	118	211	211	134	99
EA719_010170|lipid_A_export_permease/ATP-binding_protein_MsbA	294.674	0.431656	0.120977	3.56808	0.000359606	0.00317367	556	438	276	214	236	233	366	210	321	495	294	158
CP039518_85435_85499	42.3116	-0.985887	0.276579	-3.56457	0.00036445	0.00320998	63	57	30	27	27	26	31	23	34	134	59	53
EA719_001265|PanM_family_protein	137.748	0.581859	0.163248	3.56427	0.000364875	0.00320998	268	204	110	108	115	121	148	119	154	219	112	75
EA720_19475|type_IV_conjugative_transfer_system_protein_TraL	2.30239	-5.4853	1.53968	-3.56261	0.000367179	0.00322514	0	0	0	0	0	0	0	0	0	15	15	5
EA719_002175|30S_ribosomal_protein_S11	5452.99	0.296713	0.0833239	3.56096	0.000369502	0.00324043	10860	8344	5221	5311	4898	5190	5056	3600	4991	8541	4488	2852
EA719_002955|peroxiredoxin	312.84	0.585735	0.164536	3.55992	0.000370971	0.00324819	337	209	209	231	230	293	511	254	459	685	354	161
EA720_19165|hypothetical_protein	2.26827	-5.47819	1.54026	-3.55666	0.000375605	0.00328359	0	0	0	0	0	0	0	0	0	25	9	5
EA719_002335|rRNA_maturation_RNase_YbeY	300.686	0.466466	0.131182	3.55586	0.000376748	0.00328841	512	403	256	221	280	242	351	244	332	462	298	179
EA719_012380|ATP-dependent_chaperone_ClpB	2143.74	0.449781	0.126786	3.54757	0.000388802	0.00338831	3502	2395	1875	1567	1290	1660	2602	1824	2932	3584	2591	1305
EA719_014720|heme_utilization_protein	129.586	-0.593486	0.167396	-3.5454	0.000392021	0.00341101	209	142	111	93	81	79	115	85	119	407	203	104
EA719_008145|phosphopyruvate_hydratase	1253.98	0.354591	0.100078	3.54315	0.000395373	0.0034348	2389	1900	1135	1111	1094	944	1434	934	1177	2348	1168	607
CP039518_2775797_2776153	157.589	-0.548675	0.155007	-3.53968	0.000400616	0.00347492	284	226	122	103	111	108	158	95	119	386	238	141
EA719_018215|phosphomannomutase/phosphoglucomutase	455.086	0.444072	0.125817	3.52951	0.000416329	0.00360559	706	595	401	336	368	375	611	370	482	936	455	219
EA719_000205|MFS_transporter	82.4976	-0.710181	0.201495	-3.52455	0.000424196	0.00366801	105	87	69	49	48	51	86	56	63	265	143	79
EA719_009755|HAD_family_hydrolase	150.139	0.555542	0.15767	3.52344	0.000425981	0.00367266	205	147	89	97	121	139	222	134	198	318	147	87
EA719_010230|phosphoglycerate_kinase	471.82	0.452418	0.128404	3.5234	0.000426055	0.00367266	842	736	429	351	403	343	640	365	447	894	454	223
CP036286_9852_10364	2.2365	-5.45904	1.54956	-3.52296	0.00042676	0.00367305	0	0	0	0	0	0	0	0	0	26	8	5
EA719_009380|MFS_transporter	41.7188	-1.01563	0.288404	-3.52157	0.000429007	0.00368667	63	45	33	15	34	32	28	21	39	154	71	39
EA720_19490|conjugal_transfer_protein_TraB	2.23148	-5.43963	1.54738	-3.51538	0.000439117	0.00376773	0	0	0	0	0	0	0	0	0	15	14	5
EA719_016015|helix-turn-helix_domain-containing_protein	680.236	0.335628	0.0955891	3.51115	0.000446175	0.00382239	1324	1006	589	586	575	535	775	486	687	1276	642	346
EA719_004500|7-cyano-7-deazaguanine_synthase_QueC	486.128	0.411544	0.117286	3.5089	0.000449972	0.00384899	828	534	394	426	393	449	600	392	509	938	503	233
CP039518_3656320_3657229	139.285	-0.619636	0.176645	-3.5078	0.000451821	0.00385887	307	230	136	124	120	87	89	69	108	292	181	105
EA719_005410|DUF4105_domain-containing_protein	61.0847	-0.875746	0.25001	-3.50284	0.000460319	0.00392542	147	67	46	25	38	24	56	28	60	213	119	53
CP039518_3339881_3339965	41.3095	-1.25699	0.359016	-3.50121	0.00046315	0.00394351	67	53	31	34	20	45	8	22	36	119	63	45
EA719_016010|flavodoxin-dependent_(E)-4-hydroxy-3-methylbut-2-enyl-diphosphate_synthase	505.29	0.371034	0.106001	3.50029	0.000464746	0.00395105	979	707	448	415	409	432	557	413	484	901	483	263
EA719_013745|BCCT_family_transporter	541.173	-0.560076	0.160051	-3.49936	0.000466375	0.00395281	981	631	267	381	295	310	467	352	619	1500	1001	497
EA719_006605|AarF/ABC1/UbiB_kinase_family_protein	336.388	0.461272	0.131829	3.49902	0.000466964	0.00395281	562	386	264	216	266	272	432	309	398	739	353	163
CP039518_3751837_3751929	28.8455	-1.27426	0.364232	-3.49847	0.000467929	0.00395281	21	10	18	17	7	14	32	20	16	154	56	39
EA719_001895|hypothetical_protein	230.82	0.494425	0.141347	3.49795	0.000468856	0.00395281	418	275	196	195	167	177	309	175	270	366	239	139
CP039518_3674571_3674884	158.586	-0.642368	0.183651	-3.49776	0.000469182	0.00395281	248	176	99	108	118	104	120	104	158	355	274	174
EA719_010655|peptide-methionine_(R)-S-oxide_reductase_MsrB	165.429	-0.597768	0.170901	-3.49774	0.000469219	0.00395281	271	188	150	119	107	113	138	84	175	423	292	133
EA719_015595|ribosome-associated_protein	191.035	0.502822	0.143921	3.49374	0.000476297	0.00400283	370	272	180	144	148	165	199	155	223	327	167	99
CP039518_1739779_1739987	5.85258	-3.31091	0.947714	-3.49358	0.000476596	0.00400283	10	3	3	0	6	4	2	0	2	27	22	7
EA719_002485|30S_ribosomal_protein_S9	1915.62	0.374427	0.107308	3.48927	0.000484344	0.00405626	3643	2641	1541	1963	1625	1685	2148	1477	1687	3326	1627	1023
EA719_009660|DUF2797_domain-containing_protein	354.683	0.406049	0.116372	3.48923	0.000484417	0.00405626	680	499	355	280	317	297	390	252	369	585	334	179
EA719_000740|D-alanine--D-alanine_ligase	548.97	0.392069	0.11245	3.4866	0.000489196	0.00409012	947	732	524	424	422	393	706	422	597	1096	557	283
CP039518_1041054_1041330	471.201	-0.972384	0.279076	-3.4843	0.000493431	0.00411934	1078	811	291	214	274	347	347	266	317	1945	652	358
EA719_004925|ferredoxin_reductase	246.439	-0.673891	0.193432	-3.48386	0.000494239	0.00411989	444	419	182	342	276	228	137	72	183	459	239	167
CP039518_3333505_3333627	118.62	0.647401	0.186416	3.47288	0.000514911	0.00428578	225	158	112	110	97	92	163	91	123	206	113	40
CP039518_2063613_2063827	54.2875	1.03526	0.298303	3.47049	0.00051951	0.0043176	65	42	43	46	60	31	61	50	108	68	60	22
EA719_002125|30S_ribosomal_protein_S14	3610.3	0.31017	0.08939	3.46985	0.000520745	0.0043214	7228	5575	3590	3478	3207	3325	3202	2448	3405	5675	2997	1848
EA719_014715|hypothetical_protein	53.4698	-1.00968	0.291352	-3.46552	0.000529211	0.00438512	97	84	30	45	18	42	34	25	48	145	93	59
CP039518_413485_413559	146.494	0.597824	0.172654	3.46256	0.000535056	0.00442695	231	173	143	114	100	130	183	122	187	275	142	65
EA719_009535|50S_ribosomal_protein_L3_N(5)-glutamine_methyltransferase	306.439	0.508033	0.14697	3.45671	0.000546808	0.00451747	610	443	316	216	249	241	433	232	272	560	272	141
EA719_014375|NAD+_synthase	862.173	0.307132	0.0888834	3.45545	0.000549384	0.00453056	1425	987	675	625	674	672	1106	691	981	1764	977	512
EA719_001585|bifunctional_(p)ppGpp_synthetase/guanosine-3',5'-bis(diphosphate)_3'-pyrophosphohydrolase	513.893	0.399623	0.115661	3.45513	0.000550024	0.00453056	1006	656	486	416	407	359	591	413	561	969	459	298
EA719_006125|hypothetical_protein	2.87696	4.98274	1.44266	3.45385	0.000552641	0.00454539	4	5	1	2	3	5	7	2	5	0	0	0
EA719_005015|adenylosuccinate_lyase	586.869	0.418506	0.121192	3.45325	0.000553865	0.00454873	1093	847	537	500	541	515	714	432	518	1103	518	254
EA719_001830|hypothetical_protein	168.311	0.610429	0.176953	3.44966	0.000561289	0.0046029	204	144	106	114	166	164	246	123	246	263	175	109
EA719_011730|type_VI_secretion_system_contractile_sheath_large_subunit	2832.94	0.276357	0.0802891	3.44203	0.000577373	0.00472783	6062	4862	2639	2505	2412	2402	2852	1897	2500	4793	2465	1440
EA719_014445|pantetheine-phosphate_adenylyltransferase	221.159	0.466167	0.135466	3.4412	0.000579134	0.00473527	417	307	205	198	194	189	236	160	240	360	181	120
CP039518_3741_3793	438.719	0.379712	0.110397	3.43952	0.000582748	0.00475783	897	680	417	327	353	385	487	324	424	692	425	234
EA719_018005|GNAT_family_N-acetyltransferase	13.1088	-1.73353	0.504082	-3.43898	0.000583907	0.00476029	6	8	8	3	6	6	11	9	5	85	34	14
EA719_015860|Bax_inhibitor-1/YccA_family_protein	201.355	0.529472	0.154013	3.43785	0.000586357	0.00477327	353	262	165	147	150	177	278	153	238	424	165	102
EA719_003650|50S_ribosomal_protein_L27	1214.11	0.359977	0.104788	3.4353	0.0005919	0.00480526	2499	1814	1164	1258	1059	1041	1307	779	1077	1905	973	630
CP039518_858985_859357	32.7049	1.18102	0.343794	3.43525	0.000592015	0.00480526	69	32	27	18	30	17	67	39	31	57	24	11
EA719_017035|DsbA_family_oxidoreductase	217.3	0.472712	0.137734	3.43208	0.000598982	0.00485472	428	303	171	199	196	174	228	164	250	349	213	105
EA719_015555|50S_ribosomal_protein_L35	4064.23	0.302287	0.0881102	3.43079	0.00060183	0.00487071	8314	6190	3496	4022	3605	3992	3923	2776	3563	6359	3396	2142
EA719_011075|iron-containing_redox_enzyme_family_protein	712.181	-0.438128	0.127767	-3.4291	0.000605576	0.0048939	628	490	361	341	468	508	831	523	865	2195	1305	736
EA719_017705|DUF2236_domain-containing_protein	60.165	0.867983	0.253508	3.42388	0.000617333	0.00498167	122	82	74	34	47	40	93	37	84	84	57	24
EA719_004900|acyl_carrier_protein	37.5987	1.06989	0.313402	3.41379	0.000640654	0.00516237	57	68	24	40	29	34	40	36	52	48	31	11
EA719_003620|multidrug_efflux_RND_transporter_periplasmic_adaptor_subunit_AdeI	3100.54	0.269608	0.0790999	3.40844	0.000653344	0.00525701	6062	4950	2890	2903	2666	2729	3080	2080	2852	5129	2804	1623
EA719_004080|protease_HtpX	346.162	0.451945	0.132678	3.40632	0.000658439	0.00529035	633	426	266	317	254	297	392	267	426	675	289	197
CP036286_28465_28516	2.0767	-5.34797	1.5714	-3.40332	0.000665722	0.00533934	0	0	0	0	0	0	0	0	0	18	12	4
EA719_010510|iron-containing_redox_enzyme_family_protein	34.702	-1.05039	0.308663	-3.40302	0.000666457	0.00533934	66	49	26	23	24	26	20	18	26	83	70	32
CP039518_2010840_2011282	88.5066	0.812807	0.238916	3.40206	0.00066881	0.00535048	136	129	77	66	97	64	112	80	107	161	85	20
CP039518_477089_477171	214.105	0.487656	0.143412	3.40039	0.000672887	0.00537536	371	270	185	193	180	167	262	172	225	327	202	129
CP039518_2229572_2230038	1043.94	-0.385599	0.113564	-3.39544	0.000685181	0.00546572	1446	1103	778	616	673	666	1249	789	910	3145	1762	807
EA719_000945|carbapenem_susceptibility_porin_CarO	3197.3	-0.431405	0.127224	-3.39092	0.000696589	0.00554654	6789	5291	2915	3578	3237	2580	2146	1546	2170	5245	3269	2244
EA719_001410|amino_acid_permease	158.1	0.558826	0.164815	3.39064	0.000697308	0.00554654	321	248	143	132	143	136	194	119	146	283	112	70
EA720_19345|hypothetical_protein	2.06935	-5.33959	1.57515	-3.3899	0.000699183	0.00555351	0	0	0	0	0	0	0	0	0	16	13	4
EA719_004785|hypothetical_protein	81.9137	-0.765561	0.225941	-3.38833	0.000703195	0.00557741	85	72	50	30	63	44	90	39	94	272	155	97
EA719_008155|cell_division_protein_FtsB	210.324	0.468582	0.138441	3.38472	0.000712517	0.0056433	438	303	201	142	160	166	230	159	260	381	200	104
EA719_008060|hypothetical_protein	82.193	-0.691118	0.204307	-3.38274	0.000717655	0.0056759	130	115	55	53	62	49	62	52	79	268	128	68
EA719_011430|zinc_chelation_protein_SecC	13.4008	-1.78341	0.527486	-3.38097	0.000722309	0.0057046	26	18	15	8	7	14	7	3	6	41	20	16
CP036286_4753_4888	2.04493	-5.32727	1.57605	-3.38014	0.000724492	0.00571373	0	0	0	0	0	0	0	0	0	19	11	4
EA719_012320|glutathione_S-transferase	251.875	-0.492726	0.145862	-3.37802	0.000730107	0.00574985	307	255	167	139	177	179	279	201	206	784	441	207
EA719_012580|APC_family_permease	6.37501	-2.48699	0.736346	-3.37748	0.000731538	0.00575297	8	3	0	1	2	1	4	3	2	50	22	8
CP039518_452914_452991	19.8087	-1.34723	0.399332	-3.37371	0.000741637	0.00582416	37	23	21	7	5	12	14	11	12	67	50	19
EA719_016515|RluA_family_pseudouridine_synthase	201.174	0.527044	0.156279	3.37245	0.000745015	0.00584243	448	348	205	171	142	146	209	148	224	358	137	101
EA719_001655|tRNA_(guanosine(37)-N1)-methyltransferase_TrmD	3862.53	0.332259	0.0986442	3.36826	0.000756449	0.00592374	8358	6464	3489	3958	3454	3222	3704	2615	3360	5881	3118	1986
EA719_013390|sulfate_adenylyltransferase_subunit_CysD	652.742	0.360643	0.107151	3.36575	0.000763352	0.00596418	742	590	381	573	495	522	894	533	889	1360	836	393
EA719_009890|Fe-S_cluster_assembly_scaffold_IscU	415.112	0.433943	0.128934	3.36561	0.000763759	0.00596418	763	589	350	399	381	314	387	329	476	667	393	214
EA719_009760|hypothetical_protein	28.7239	-1.14621	0.340939	-3.36192	0.000774028	0.0060359	37	30	18	34	22	26	18	14	17	73	57	24
EA719_003790|2-oxoglutarate_dehydrogenase_complex_dihydrolipoyllysine-residue_succinyltransferase	2105.67	0.305635	0.0909363	3.36098	0.000776654	0.00604355	3765	3020	1924	1895	1749	1955	2159	1517	2088	3954	1943	1041
CP039518_2881585_2882148	42.4594	0.913924	0.271937	3.3608	0.000777183	0.00604355	68	44	21	38	31	36	62	44	60	81	28	22
EA719_005625|elongation_factor_Ts	1934.33	0.379082	0.112878	3.35832	0.000784189	0.00608951	4232	3170	1707	2163	1855	1595	1817	1299	1640	2896	1450	936
EA719_010080|integration_host_factor_subunit_beta	506.159	0.337895	0.10072	3.35479	0.000794264	0.00615914	780	584	379	361	393	404	655	431	575	1037	543	320
EA719_002130|30S_ribosomal_protein_S8	4197.98	0.292977	0.0874772	3.34918	0.000810513	0.0062764	8442	6516	4385	3685	3891	3692	3807	2794	4000	6490	3633	2199
EA719_002185|DNA-directed_RNA_polymerase_subunit_alpha	12858.6	0.276237	0.0825034	3.34819	0.000813419	0.00629014	26263	20573	12515	12912	11952	11832	11312	8239	11546	19655	10525	6540
EA719_009545|VWA_domain-containing_protein	279.402	-0.473254	0.141479	-3.34506	0.000822642	0.00635262	547	338	185	131	159	176	284	193	278	718	486	262
EA720_19300|hypothetical_protein	2.05204	-5.29298	1.58322	-3.34317	0.00082828	0.00638729	0	0	0	0	0	0	0	0	0	11	10	7
EA719_002145|30S_ribosomal_protein_S5	5301.4	0.287588	0.0860462	3.34225	0.000831032	0.00639963	10928	8398	5256	5154	4824	4801	4627	3427	4989	8225	4361	2718
CP039518_12039_12381	31.4441	-1.30304	0.390163	-3.33974	0.000838578	0.00644881	59	53	16	17	18	11	16	14	31	178	37	30
EA719_006990|RDD_family_protein	27.5297	-1.28277	0.38442	-3.33689	0.000847208	0.00650618	38	26	29	9	22	25	14	9	26	85	47	33
CP039518_3350227_3350989	394.784	-0.424086	0.127162	-3.335	0.000852999	0.00654162	598	466	297	247	302	315	381	257	368	900	608	357
EA719_014885|NADH-quinone_oxidoreductase_subunit_NuoI	814.144	0.399989	0.120061	3.33155	0.000863627	0.006614	1524	1232	781	805	727	700	762	601	803	1411	595	419
EA719_006430|peptidase	158.354	0.555173	0.166743	3.32951	0.000869996	0.00665361	246	201	119	126	126	132	175	129	223	249	144	105
EA719_006395|50S_ribosomal_protein_L11_methyltransferase	293.109	0.430132	0.129248	3.32795	0.000874868	0.00668169	620	476	263	230	274	209	338	194	314	481	284	138
EA719_008595|potassium_transporter	86.6617	-0.63546	0.191093	-3.32539	0.000882938	0.00673407	151	103	68	48	58	53	82	61	69	264	152	69
EA719_001900|acyl-CoA_dehydrogenase	87.1552	-0.688943	0.207271	-3.32388	0.000887737	0.00676139	170	140	53	54	54	63	74	42	85	259	138	72
CP039518_383900_384492	80.3303	0.722152	0.21751	3.32009	0.000899894	0.00684461	104	67	49	58	56	87	116	88	95	124	80	51
EA719_003360|DJ-1/PfpI_family_protein	95.1368	-0.638779	0.192469	-3.31887	0.000903816	0.00686505	176	134	73	56	55	69	81	46	99	256	151	88
EA719_003050|thiolase_family_protein	248.715	-0.427458	0.128843	-3.31766	0.000907758	0.00688559	464	366	213	139	159	174	220	158	243	644	355	203
EA719_000465|DUF4175_domain-containing_protein	456.833	0.403164	0.121617	3.31502	0.000916352	0.0069413	886	643	384	405	343	403	447	391	481	818	426	233
EA719_015515|hypothetical_protein	475.813	0.470951	0.142265	3.31038	0.000931687	0.00704786	913	721	348	472	413	525	576	348	368	734	390	225
EA719_017335|D-alanyl-D-alanine_endopeptidase_PBP7/8	1324.86	0.313433	0.0946976	3.30983	0.000933536	0.00705226	2416	1907	1063	1104	1048	1162	1333	998	1506	2328	1317	770
CP039518_2940852_2940958	147.162	0.542752	0.164222	3.305	0.00094978	0.00716524	281	210	134	118	128	154	145	107	169	217	125	72
CP039518_2011447_2011519	37.9901	0.962087	0.29119	3.30398	0.000953236	0.00718156	52	54	22	27	30	32	65	40	45	62	40	12
CP039518_3570208_3570527	7494.88	0.295532	0.0895023	3.30194	0.000960176	0.00722406	16166	12646	7406	7690	7044	6842	6346	4744	6451	10533	5972	3728
EA719_000735|UDP-N-acetylmuramate--L-alanine_ligase	662.376	0.344064	0.104271	3.2997	0.000967885	0.00727222	1297	945	575	447	555	464	843	506	689	1321	677	356
EA719_012285|ATP-dependent_RNA_helicase_HrpA	456.014	0.342444	0.103793	3.2993	0.000969274	0.00727283	846	601	379	319	359	366	555	348	514	895	453	269
CP039518_1472271_1472450	10.712	-1.81879	0.551336	-3.29888	0.000970714	0.00727381	15	15	2	1	3	2	10	5	5	61	21	20
EA719_000280|PQQ-dependent_sugar_dehydrogenase	59.9768	-0.79746	0.242218	-3.29232	0.000993646	0.00741759	56	44	41	28	28	38	58	33	73	237	105	70
EA719_015265|ribulose-phosphate_3-epimerase	183.176	0.485953	0.147602	3.29232	0.00099366	0.00741759	352	293	186	158	157	146	217	118	189	287	159	89
CP039518_461403_461649	43.3796	0.897741	0.272683	3.29225	0.000993903	0.00741759	65	55	40	39	39	36	66	39	43	63	33	19
CP039518_844669_844909	232.655	0.476689	0.144842	3.2911	0.000997955	0.00743784	356	316	206	168	201	191	250	196	288	385	237	131
EA719_004470|enoyl-CoA_hydratase	195.077	-0.537492	0.163569	-3.28602	0.00101614	0.00756323	391	295	183	130	136	172	129	116	167	428	247	167
CP039518_1464866_1465278	60.7066	-0.82965	0.252568	-3.28486	0.00102033	0.00758427	65	35	47	33	45	44	57	33	59	198	100	73
EA719_001835|hypothetical_protein	184.545	0.631638	0.19231	3.28447	0.00102174	0.00758458	204	166	140	126	166	191	249	141	274	263	192	119
EA719_015880|glutaredoxin_3	742.267	0.398424	0.121609	3.27627	0.00105186	0.00779782	1288	917	617	687	636	548	769	555	943	1206	768	434
EA719_011785|hypothetical_protein	15.0878	-1.49209	0.455524	-3.27554	0.00105459	0.00780759	19	20	9	12	12	9	9	8	7	50	30	17
EA719_001955|outer_membrane_lipid_asymmetry_maintenance_protein_MlaD	207.64	0.44515	0.135927	3.27493	0.00105689	0.00780812	378	278	167	169	149	166	249	159	258	405	200	110
CP039518_216169_216465	45.0083	0.870818	0.265917	3.27477	0.00105747	0.00780812	62	40	32	39	48	40	62	38	62	75	28	25
EA720_19235|hypothetical_protein	1.92344	-5.22775	1.59665	-3.27419	0.00105966	0.00781392	0	0	0	0	0	0	0	0	0	18	8	5
CP039518_2315018_2315072	613.733	-0.446818	0.136673	-3.26925	0.00107835	0.00794121	563	437	338	302	388	474	709	487	655	1822	1108	634
CP039518_2983766_2983944	3345.83	0.302499	0.0925886	3.26713	0.00108644	0.00799025	6409	5292	3298	3052	2868	3210	3068	2291	3164	5207	2879	1772
EA719_000015|DNA_replication/repair_protein_RecF	311.939	0.397101	0.121611	3.26534	0.00109332	0.00803017	677	468	296	248	236	260	369	223	306	557	300	143
EA719_014025|hypothetical_protein	4.76772	3.55074	1.08805	3.2634	0.00110084	0.00807479	4	10	9	1	3	2	8	7	9	2	0	1
EA719_000780|biotin/lipoyl-binding_protein	1285.48	0.331687	0.10173	3.26048	0.00111225	0.00814772	2177	1636	1010	1147	995	1167	1486	965	1397	2696	1188	685
EA719_014585|50S_ribosomal_protein_L32	2579.19	0.337107	0.103609	3.25364	0.00113937	0.00833535	4536	3763	2333	2424	2308	2029	2738	1891	2562	3982	2411	1522
EA719_008010|Rieske_(2Fe-2S)_protein	143.943	0.529223	0.162731	3.25214	0.00114539	0.00836839	295	247	128	100	108	120	173	100	170	237	145	62
CP039518_814366_814679	241.115	0.459241	0.141259	3.25106	0.00114976	0.00838934	443	298	184	171	223	166	265	214	299	437	237	143
EA719_018950|antibiotic_biosynthesis_monooxygenase	182.185	0.504325	0.155215	3.2492	0.0011573	0.00843324	341	299	168	156	147	146	199	146	187	266	193	80
EA719_004795|peptidylprolyl_isomerase	1978.64	0.294005	0.0906314	3.24397	0.00117878	0.00857854	3406	2483	1596	1661	1593	1480	2571	1517	1980	3851	2093	1175
EA719_016140|TonB-dependent_siderophore_receptor	537.095	-0.496899	0.153345	-3.24041	0.00119358	0.00867493	1019	865	445	767	740	510	301	233	253	871	432	298
EA719_003930|glutamine-hydrolyzing_carbamoyl-phosphate_synthase_small_subunit	1485.26	0.290481	0.0897235	3.23751	0.00120578	0.00875216	2654	2120	1311	1252	1305	1116	1715	1105	1448	2758	1478	824
EA719_009570|hypothetical_protein	108.817	0.611597	0.189439	3.22846	0.00124457	0.00902188	136	123	80	63	63	74	177	129	120	214	120	70
EA719_002700|tRNA_preQ1(34)_S-adenosylmethionine_ribosyltransferase-isomerase_QueA	115.134	0.570986	0.176903	3.22768	0.00124798	0.00903489	216	169	96	108	118	93	136	90	107	176	96	53
EA719_005650|DUF962_domain-containing_protein	29.6535	-1.0894	0.337577	-3.22711	0.00125049	0.00904124	49	34	12	20	28	20	30	13	16	85	54	34
EA719_011590|hypothetical_protein	54.8254	-0.831165	0.257691	-3.22543	0.00125782	0.00907241	116	92	30	31	38	27	45	35	40	186	82	50
EA719_006455|30S_ribosomal_protein_S6	8089.41	0.287297	0.0890738	3.22538	0.00125806	0.00907241	17081	13049	7514	8245	7724	7314	7087	5157	7289	11683	6643	4205
CP039518_3100221_3100367	86.4348	-0.663513	0.205965	-3.22148	0.0012753	0.00918478	103	85	58	59	67	58	81	49	84	220	139	101
EA719_017770|hypothetical_protein	64.383	0.712268	0.22114	3.22089	0.00127794	0.00919189	105	92	51	48	59	52	86	47	87	107	58	29
EA719_008845|methylenetetrahydrofolate_reductase	39.8403	0.934158	0.290357	3.21727	0.00129416	0.00929656	90	63	34	34	28	18	51	37	56	71	25	17
CP039518_81882_82132	37.6592	-0.950936	0.295903	-3.21367	0.0013105	0.00940177	61	44	31	22	16	31	32	25	22	106	70	40
EA719_012450|aspartate_kinase	1156.13	0.269935	0.0841343	3.20839	0.00133482	0.00956395	2379	1834	1085	1072	1027	1069	1131	764	1015	1943	1013	565
EA719_003770|succinate_dehydrogenase_iron-sulfur_subunit	1084.76	0.307945	0.0961045	3.20428	0.00135403	0.00968906	2141	1680	974	1077	977	894	1076	760	1001	1877	958	532
EA719_001035|NAD-dependent_succinate-semialdehyde_dehydrogenase	1688.65	-0.287214	0.0898202	-3.19766	0.00138548	0.0098939	2703	2173	1232	1501	1298	1457	1575	1047	1579	4120	2068	1240
EA719_011840|hypothetical_protein	2.4676	-4.79638	1.50004	-3.19751	0.00138621	0.0098939	8	1	0	2	3	1	0	0	0	15	6	3
EA719_018670|membrane_protein_insertion_efficiency_factor_YidD	423.39	0.389952	0.122087	3.19406	0.00140288	0.01	828	547	335	346	392	360	534	309	410	799	358	235
CP039518_2515512_2515692	36.6888	1.02896	0.322198	3.19357	0.00140526	0.0100025	85	36	37	26	27	28	54	40	41	67	29	8
EA719_001930|inositol_monophosphatase	304.802	0.504239	0.157908	3.19325	0.00140683	0.0100025	686	504	240	293	260	215	409	197	288	540	259	130
EA720_09470|hypothetical_protein	107.033	-0.605635	0.189799	-3.19092	0.00141821	0.0100705	195	137	72	75	55	47	109	81	82	324	172	104
EA719_006350|hypothetical_protein	489.233	0.474604	0.148754	3.19052	0.00142018	0.0100717	846	660	349	435	370	450	556	357	620	645	507	311
EA719_002150|50S_ribosomal_protein_L30	2294.99	0.262407	0.0822958	3.18858	0.00142972	0.0101264	4823	3670	2239	2147	2044	2019	2051	1524	2123	3602	2036	1178
EA719_009265|AraC_family_transcriptional_regulator	14.8214	-1.50507	0.472218	-3.18723	0.00143642	0.0101609	17	17	12	10	10	10	7	3	15	57	26	18
EA719_004430|tol-pal_system-associated_acyl-CoA_thioesterase	448.394	0.353469	0.110916	3.18681	0.00143852	0.0101629	776	653	402	411	446	393	465	318	431	712	417	232
CP039518_2539078_2539281	34.7857	-1.08112	0.339584	-3.18365	0.00145429	0.0102612	91	51	22	21	17	14	42	11	19	125	53	38
EA719_001735|TIGR01666_family_membrane_protein	65.4593	-0.714913	0.224829	-3.1798	0.00147375	0.0103853	117	84	41	38	41	31	53	53	52	195	122	61
EA719_011465|3-hydroxyacyl-CoA_dehydrogenase	1477.44	-0.399089	0.125622	-3.17691	0.00148854	0.0104763	1958	1424	1065	813	903	964	1910	1074	1317	5028	2349	1175
EA719_010525|amino_acid_ABC_transporter_ATP-binding_protein	209.242	-0.566356	0.178796	-3.16762	0.00153693	0.0108032	331	237	201	135	123	140	224	135	160	754	288	151
EA719_012640|type_VI_secretion_system_tip_protein_VgrG	509.969	0.332772	0.105107	3.16603	0.00154534	0.0108486	970	645	389	364	415	369	634	425	552	1033	563	281
CP039518_386722_386816	131.891	0.594693	0.18796	3.16394	0.00155649	0.0109131	162	113	96	87	108	116	187	101	207	219	136	92
EA719_001965|STAS_domain-containing_protein	150.504	0.510757	0.161501	3.16256	0.00156386	0.010951	269	195	139	153	128	136	175	103	162	261	125	67
CP039518_25064_25659	44.8044	-0.862105	0.272901	-3.15904	0.00158288	0.0110702	70	73	34	30	17	26	33	29	37	126	86	44
EA719_018475|peptidylprolyl_isomerase	194.117	0.462827	0.146614	3.15676	0.00159532	0.0111432	358	310	183	163	169	159	212	135	210	315	153	109
CP039518_1669653_1669890	7.63737	2.40705	0.764384	3.149	0.00163828	0.0114289	22	10	13	5	6	6	12	6	9	2	4	1
EA719_008635|hypothetical_protein	6.83528	2.37867	0.756608	3.14386	0.00166735	0.0116171	10	3	8	4	8	6	10	7	15	6	1	2
EA719_012165|hypothetical_protein	3.88967	-4.48384	1.42692	-3.14232	0.00167612	0.0116636	4	0	2	6	4	0	0	0	1	12	8	10
CP039518_3444057_3444289	423.351	0.442806	0.141001	3.14046	0.00168685	0.0117236	984	602	370	342	331	256	552	355	381	733	425	218
EA719_006835|iron-containing_alcohol_dehydrogenase	174.333	-0.529776	0.168794	-3.13859	0.00169764	0.0117839	286	189	91	88	101	99	203	123	171	680	285	137
CP039518_3028854_3029106	45.2316	0.847192	0.270258	3.13475	0.00172002	0.0119243	92	74	43	40	30	30	50	46	52	58	43	18
CP036286_65476_65641	1.79458	-5.11106	1.63265	-3.13053	0.00174491	0.0120818	0	0	0	0	0	0	0	0	0	15	6	6
EA719_016845|transcription_termination/antitermination_protein_NusA	2142.88	0.292766	0.0935982	3.1279	0.00176061	0.0121596	4522	3640	1917	2115	1839	1756	2049	1435	1982	3395	1972	1059
EA719_002455|acyl-CoA_dehydrogenase	13.4993	-1.60828	0.514249	-3.12744	0.00176336	0.0121596	20	16	12	11	4	10	13	5	3	53	22	17
CP039518_2852387_2852885	64.9037	0.72154	0.230731	3.12719	0.00176484	0.0121596	69	52	45	42	42	62	114	68	79	120	72	36
EA719_010045|malate_synthase_G	3567.85	-0.327897	0.104854	-3.12718	0.00176489	0.0121596	5139	3529	2559	2063	2166	2289	3582	2679	4185	9116	6192	3150
CP039518_1963021_1963086	334.099	-0.90855	0.290731	-3.12506	0.00177772	0.0122328	282	252	237	160	214	242	361	208	255	1380	779	243
CP039518_434077_434134	3029.93	0.309779	0.0991685	3.12377	0.00178552	0.0122713	6234	4724	2866	2924	2677	2452	2719	2174	2930	4735	2637	1639
EA719_006870|aminopeptidase_N	1048.42	0.372413	0.119269	3.12248	0.00179335	0.0123099	1809	1354	923	850	712	859	1104	801	1374	1807	1179	598
EA719_017905|DUF445_family_protein	70.2932	-0.689066	0.221294	-3.11381	0.00184691	0.0126619	131	102	59	58	36	46	68	33	58	203	117	52
CP039518_299583_299699	92.7545	0.611469	0.196635	3.10966	0.00187303	0.0128252	209	130	86	81	61	78	112	64	114	153	84	39
EA719_009200|pyrroloquinoline_quinone_precursor_peptide_PqqA	130.283	0.527221	0.169625	3.10815	0.00188265	0.0128752	237	146	95	104	101	111	197	95	148	239	123	74
EA719_002910|DUF2804_domain-containing_protein	31.5476	-0.967585	0.311527	-3.10594	0.00189675	0.0129329	64	47	26	21	19	20	26	19	16	91	51	30
EA719_004290|TolC_family_protein	56.5522	-0.741932	0.238876	-3.10593	0.00189682	0.0129329	94	57	50	35	32	35	47	37	50	199	82	53
EA719_015670|crotonase/enoyl-CoA_hydratase_family_protein	44.6152	-0.898973	0.289456	-3.10574	0.00189806	0.0129329	87	73	43	20	38	28	26	19	41	107	66	47
CP039518_3516923_3517138	314.903	0.384942	0.124045	3.10324	0.00191411	0.0130263	639	432	271	248	272	250	365	254	308	602	307	148
EA719_011735|type_VI_secretion_system_contractile_sheath_small_subunit	974.523	0.319051	0.102952	3.09903	0.00194154	0.0131967	1997	1595	911	842	774	699	1012	757	917	1734	880	531
EA720_02545|Lrp/AsnC_family_transcriptional_regulator	55.89	0.747163	0.241469	3.09424	0.0019732	0.0133956	111	81	45	51	53	41	66	38	76	82	49	23
CP039518_3305937_3306034	28.6224	1.05438	0.341097	3.09115	0.00199382	0.0135191	51	37	29	24	23	23	45	24	30	30	18	17
EA719_004425|protein_TolQ	480.845	0.328973	0.106456	3.09024	0.00199997	0.0135443	870	593	356	401	390	369	554	392	536	856	544	283
EA719_001060|class_I_SAM-dependent_methyltransferase	100.651	0.575979	0.186683	3.08533	0.0020333	0.0137532	155	110	70	97	101	68	126	80	131	174	98	53
EA719_014750|LysE_family_translocator	145.098	0.484873	0.157231	3.08382	0.00204364	0.0138064	261	213	111	123	105	104	191	121	157	257	151	76
EA719_003085|uracil-xanthine_permease	152.438	0.558951	0.181278	3.08339	0.00204655	0.0138092	310	226	165	124	123	118	214	114	125	267	115	71
CP039518_756703_756968	135.447	0.50134	0.16304	3.07495	0.00210538	0.014189	269	179	113	116	103	105	168	114	140	244	115	75
EA719_015465|DUF2339_domain-containing_protein	74.0547	-0.648987	0.211255	-3.07205	0.00212594	0.0143102	141	108	51	39	59	49	70	44	57	198	121	64
EA719_010000|heme-binding_protein	35.5063	-0.954889	0.311414	-3.06631	0.00216721	0.0145704	53	45	25	22	12	12	44	12	33	124	86	33
EA719_016525|Rne/Rng_family_ribonuclease	1252.59	-0.270459	0.088288	-3.06337	0.00218858	0.0146962	2516	1786	1011	1057	947	975	1197	772	1046	2815	1537	879
EA719_008225|glucose/quinate/shikimate_family_membrane-bound_PQQ-dependent_dehydrogenase	34.3703	-0.965062	0.315298	-3.06079	0.00220752	0.0148056	75	48	25	15	24	32	30	14	24	117	50	29
EA719_003610|multidrug_efflux_RND_transporter_outer_membrane_channel_subunit_AdeK	2190.21	0.269012	0.0879526	3.0586	0.00222371	0.0148962	4829	3743	2208	2129	1926	2033	1866	1317	2007	3532	1732	1029
EA719_018705|partition_protein	218.771	-0.437329	0.143306	-3.05172	0.00227533	0.0152115	437	281	186	137	173	166	210	117	202	554	336	147
EA719_012435|ATP_phosphoribosyltransferase_regulatory_subunit	989.929	0.284637	0.0932747	3.0516	0.00227625	0.0152115	1973	1460	868	740	795	739	1193	710	1001	1989	933	562
EA719_012215|four-helix_bundle_copper-binding_protein	222.056	0.556979	0.182912	3.04507	0.00232623	0.0155268	221	145	132	137	192	219	395	166	317	489	255	121
CP039518_881920_882409	71.4632	-0.637604	0.20942	-3.04462	0.00232977	0.0155318	113	84	46	56	46	39	67	47	64	224	128	56
EA719_010215|peptidylprolyl_isomerase	597.342	0.33856	0.111224	3.04396	0.00233489	0.0155473	1085	867	539	444	468	473	753	419	640	1250	575	303
CP039518_2669845_2670077	145.734	0.551932	0.181348	3.0435	0.00233842	0.0155521	234	161	134	112	109	117	215	140	133	280	138	75
CP039518_3038776_3038843	50.7751	0.837158	0.275215	3.04184	0.00235141	0.0156198	73	44	46	43	28	33	75	68	54	87	53	24
CP039518_267107_267209	264.399	0.424361	0.139595	3.03993	0.00236632	0.0157002	500	434	223	216	207	272	272	195	269	410	235	139
CP039518_2706418_2706663	59.9129	0.772433	0.2542	3.03868	0.00237618	0.0157468	113	68	48	47	43	60	77	47	78	70	47	41
CP039518_161053_161113	220.823	0.433039	0.142665	3.03536	0.00240245	0.0159019	388	323	188	190	224	169	272	150	227	389	199	109
CP039518_2772570_2773158	852.165	-0.501394	0.165519	-3.02923	0.0024518	0.0161896	1070	656	496	463	456	449	740	711	1068	2025	1714	1014
EA719_014960|ribonucleotide-diphosphate_reductase_subunit_beta	1609.76	0.266281	0.0879243	3.02853	0.0024575	0.0161896	3432	2598	1421	1395	1309	1458	1547	1110	1545	2799	1423	855
EA719_007530|nitrate_reductase	22.6398	-1.12373	0.371113	-3.028	0.00246176	0.0161896	38	23	17	17	14	11	16	8	22	76	35	29
EA719_005620|30S_ribosomal_protein_S2	6431.84	0.282978	0.0934553	3.02795	0.00246215	0.0161896	13544	10244	5885	6826	6131	5595	5799	4177	5599	9955	5117	3293
EA719_001390|hypothetical_protein	127.208	-0.542742	0.179246	-3.02791	0.00246248	0.0161896	238	184	101	87	86	91	110	59	131	290	199	112
CP039518_2984415_2984574	2937.43	0.267162	0.0882361	3.0278	0.00246338	0.0161896	5687	4520	2856	2676	2656	2669	2705	1976	2793	4594	2581	1617
EA719_015380|ribosome-associated_translation_inhibitor_RaiA	902.05	0.312067	0.103114	3.02643	0.00247458	0.016244	1349	1060	694	623	799	726	1154	669	1084	1769	981	571
EA719_018665|membrane_protein_insertase_YidC	1713.5	0.293085	0.0968783	3.02529	0.00248397	0.0162864	3448	2577	1491	1488	1413	1405	1942	1249	1552	3356	1520	888
CP039518_299999_300395	264.029	0.473454	0.157207	3.01166	0.0025982	0.0170153	439	422	233	200	222	265	337	207	223	415	232	141
EA719_016985|transposase	28.1669	-1.10277	0.366287	-3.01068	0.00260663	0.0170505	48	44	18	17	11	25	15	10	30	83	44	35
EA719_007550|MoaD/ThiS_family_protein	22.616	-1.16665	0.387558	-3.01027	0.00261018	0.0170536	49	33	12	14	15	15	22	8	14	94	42	15
EA719_017085|DNA_transfer_protein_p32	65.3109	0.674547	0.224195	3.00875	0.00262321	0.0171186	88	70	60	49	48	49	92	60	84	114	56	41
EA719_001760|hypothetical_protein	55.4572	0.765058	0.25442	3.00707	0.00263781	0.0171937	96	65	36	62	50	36	67	53	66	86	38	33
EA719_009935|Dyp-type_peroxidase	161.033	-0.46541	0.154826	-3.00602	0.0026469	0.0172328	300	264	141	112	111	116	125	108	134	400	223	118
CP039518_189620_189732	119.248	0.612336	0.204251	2.99796	0.00271792	0.0176738	183	156	121	101	112	101	130	86	157	189	131	39
EA719_011895|type_IV_secretion_protein_Rhs	616.743	0.308963	0.10307	2.99762	0.002721	0.0176738	1413	1055	560	519	495	498	625	424	589	1117	543	295
EA719_009770|hypothetical_protein	5.74758	-2.35382	0.78651	-2.99273	0.0027649	0.017938	2	4	2	2	5	4	1	2	4	26	13	11
EA719_004285|HlyD_family_secretion_protein	56.9469	-0.729642	0.244375	-2.98575	0.00282883	0.0183314	91	84	45	26	34	20	71	27	49	200	104	50
CP039518_2265911_2266279	69.2848	-0.780775	0.261699	-2.98349	0.00284984	0.018446	165	111	48	53	43	53	39	40	55	128	121	63
CP039518_171438_171686	61.8007	0.93672	0.314089	2.98234	0.00286056	0.0184939	165	88	70	39	58	23	97	56	60	96	66	10
CP039518_928224_928317	31.847	0.918265	0.3081	2.98041	0.00287864	0.0185891	42	34	27	22	25	30	49	30	44	56	31	10
EA719_014915|NADH-quinone_oxidoreductase_subunit_B	1804.51	0.286413	0.0961998	2.97727	0.00290828	0.0187479	3075	2384	1648	1351	1399	1538	2074	1461	1795	3368	1863	1074
EA719_008215|3-dehydroshikimate_dehydratase	11.9718	-1.53936	0.517069	-2.97709	0.00290997	0.0187479	21	14	9	12	6	6	9	4	6	48	20	13
EA719_011505|phenylacetic_acid_degradation_bifunctional_protein_PaaZ	449.439	-0.467299	0.157209	-2.97246	0.00295423	0.019011	811	731	413	303	303	398	337	218	463	1195	508	344
EA719_001650|ribosome_maturation_factor_RimM	5051.65	0.270367	0.0910139	2.97061	0.00297205	0.0191036	10330	8126	4579	4923	4595	4091	4940	3456	4493	8020	4455	2734
EA719_013530|methionine_synthase	261.041	0.40499	0.13656	2.96566	0.00302032	0.0193914	501	384	235	214	201	214	304	210	260	519	252	112
CP039518_578304_578471	147.479	-0.528431	0.178335	-2.96314	0.00304516	0.0195104	257	203	104	96	126	126	149	94	92	355	197	131
EA719_015310|protein_FilF	82.8491	-0.578843	0.195352	-2.96307	0.00304588	0.0195104	147	122	59	52	45	47	82	56	68	224	137	77
CP039518_1192812_1192915	121.936	-0.557367	0.188213	-2.96136	0.00306287	0.0195967	210	167	89	59	72	78	114	89	110	448	160	101
EA719_014780|methionine--tRNA_ligase	503.916	0.313942	0.106114	2.95854	0.00309099	0.0197539	914	664	428	425	379	379	609	383	544	1021	537	262
EA719_012300|O-methyltransferase	89.7507	0.616661	0.208519	2.95734	0.00310305	0.0198082	122	116	56	90	69	81	103	65	138	161	80	47
EA719_012540|D-serine/D-alanine/glycine_transporter	40.8109	-0.828937	0.280561	-2.95457	0.00313105	0.019964	66	40	31	17	28	30	41	27	27	122	85	36
EA719_018060|RidA_family_protein	528.693	-0.470932	0.159411	-2.9542	0.00313482	0.0199651	784	590	486	274	281	414	626	352	425	1620	832	420
EA719_003160|toxin	156.221	-0.474448	0.160719	-2.95204	0.00315687	0.0200826	231	173	114	95	89	93	132	111	183	431	257	152
EA719_007060|MFS_transporter	107.726	-0.517085	0.175215	-2.95114	0.00316599	0.0201042	174	134	73	69	79	75	111	75	86	328	166	83
CP039518_1470854_1471215	2.86152	-4.36098	1.4778	-2.951	0.0031675	0.0201042	1	1	3	0	0	3	1	0	0	12	15	4
CP039518_2013885_2014190	26.5221	-1.12353	0.381247	-2.94699	0.00320883	0.0203423	56	30	18	11	25	13	17	12	24	84	70	16
EA719_002425|DUF4256_domain-containing_protein	32.6247	-0.953817	0.323695	-2.94665	0.00321233	0.0203423	66	61	23	18	16	22	30	21	14	103	55	28
EA719_001500|pilus_assembly_protein_PilP	3.87787	-4.0355	1.37243	-2.94041	0.00327776	0.0207253	11	10	2	3	1	3	0	1	0	11	7	6
EA719_002060|50S_ribosomal_protein_L3	12544.1	0.28414	0.0966406	2.94018	0.00328026	0.0207253	25401	20165	12271	12421	11075	11289	10742	8141	12170	18442	10742	6661
EA719_014745|dCTP_deaminase	386.129	0.362736	0.123422	2.93899	0.00329287	0.0207814	704	537	387	345	302	307	456	275	385	723	358	193
EA719_018275|pseudaminic_acid_synthase	700.556	-0.288642	0.0982604	-2.93752	0.00330848	0.0208562	1220	1014	560	542	529	547	653	476	602	1720	930	469
CP039518_1302072_1302229	2.25484	4.49926	1.53224	2.9364	0.00332045	0.0209079	2	4	3	2	2	3	2	1	7	0	0	0
CP036286_27640_27706	1.59332	-4.94678	1.68809	-2.93041	0.00338514	0.0212911	0	0	0	0	0	0	0	0	0	15	5	5
EA719_005100|GTPase	83.9971	-0.633955	0.216546	-2.92757	0.00341617	0.0214429	137	116	63	47	60	62	59	46	92	224	117	87
EA719_004670|pyridoxal_phosphate-dependent_aminotransferase	671.223	0.436527	0.149112	2.9275	0.00341698	0.0214429	1144	974	648	459	559	561	969	516	581	1364	627	311
EA720_19180|hypothetical_protein	1.59591	-4.98237	1.70319	-2.92532	0.00344103	0.0215695	0	0	0	0	0	0	0	0	0	16	10	2
EA719_007480|acetyl-CoA_carboxylase_biotin_carboxylase_subunit	646.735	-0.324546	0.110985	-2.92423	0.0034531	0.0216208	1086	847	496	575	560	515	701	357	510	1562	825	446
CP039518_873085_873479	77.2079	-0.758191	0.259602	-2.92059	0.00349364	0.02185	109	96	70	71	40	78	47	34	78	209	97	74
EA719_016225|thymidylate_synthase	960.653	0.27811	0.0952457	2.91992	0.00350122	0.0218728	1831	1419	853	819	808	702	1103	706	919	1692	997	535
CP039518_2853086_2853196	109.914	0.53743	0.18468	2.91006	0.00361357	0.0225493	112	85	63	88	84	105	189	84	148	237	119	63
EA719_005660|lytic_murein_transglycosylase_B	166.153	0.514261	0.176745	2.90962	0.00361868	0.0225559	254	217	145	103	129	132	241	160	163	362	162	78
CP039518_1510790_1511113	168.979	-1.1517	0.396086	-2.90771	0.00364087	0.0226688	309	227	139	103	129	46	144	54	147	635	398	110
EA719_008020|TonB-dependent_siderophore_receptor	75.9553	-0.703807	0.242148	-2.90651	0.00365481	0.0227301	150	111	80	86	70	54	58	32	43	191	69	57
CP039518_2984949_2985149	1128.17	0.289882	0.0997783	2.90526	0.00366945	0.0227957	2230	1682	1046	1006	869	1050	1123	810	1087	1924	995	633
EA719_011855|ATP-grasp_domain-containing_protein	160.037	-0.953386	0.328214	-2.90477	0.00367526	0.0228063	177	172	120	87	80	86	177	98	109	876	267	109
EA719_011415|hypothetical_protein	29.9545	1.01505	0.350224	2.8983	0.00375195	0.0232562	42	52	25	21	27	13	41	33	38	30	27	18
EA719_013525|inorganic_phosphate_transporter	504.719	0.32373	0.111732	2.89738	0.00376296	0.0232936	1151	884	482	473	481	460	493	302	414	764	369	252
EA719_003420|phosphoadenylyl-sulfate_reductase	293.33	0.371988	0.1284	2.89709	0.00376636	0.0232936	471	336	212	230	242	263	317	232	386	599	305	159
EA719_004675|hypothetical_protein	152.697	0.503484	0.174315	2.88835	0.00387265	0.0239244	254	209	102	134	131	133	188	116	175	214	137	106
EA719_007845|universal_stress_protein	112.778	0.615258	0.21323	2.88541	0.00390899	0.0241221	206	155	88	103	95	115	95	82	160	136	103	62
EA719_000005|chromosomal_replication_initiator_protein_DnaA	400.17	0.331551	0.114973	2.88374	0.00392979	0.0242236	823	579	301	332	325	291	457	310	425	768	403	215
EA719_003235|entericidin_A/B_family_lipoprotein	1231.55	0.34043	0.118084	2.88295	0.00393975	0.024258	1711	1348	956	889	1080	1062	1548	1041	1359	2141	1299	861
EA719_004705|glyceraldehyde-3-phosphate_dehydrogenase	1827.1	0.297906	0.103395	2.88124	0.00396114	0.0243627	3093	2505	1452	1403	1431	1363	2452	1452	1768	3953	1933	993
EA719_001260|imidazoleglycerol-phosphate_dehydratase_HisB	337.135	0.372275	0.129437	2.87611	0.00402613	0.0247095	622	534	275	294	248	285	342	280	351	599	309	188
EA719_009345|thiolase_family_protein	959.268	-0.710124	0.246907	-2.87609	0.00402641	0.0247095	1013	795	665	562	556	719	1127	583	812	4210	1610	722
EA719_007610|class_II_fumarate_hydratase	599.345	-0.302641	0.10532	-2.87355	0.00405893	0.0248816	740	534	394	378	364	408	715	424	684	1738	926	547
EA719_017630|DUF2726_domain-containing_protein	85.9551	-0.633988	0.220792	-2.87142	0.00408628	0.0250217	162	100	53	46	58	66	56	64	85	229	157	74
CP039518_408580_408989	452.904	0.443016	0.154444	2.86845	0.00412491	0.0252305	943	576	252	449	378	322	547	369	504	786	435	266
CP039518_358222_358601	123.202	0.490079	0.171292	2.86107	0.0042221	0.0257966	225	175	108	101	113	118	155	86	121	211	114	52
CP039518_2020012_2020510	113.017	0.499634	0.174794	2.85842	0.0042576	0.0259849	144	98	75	76	89	81	158	116	151	232	151	58
EA719_018395|HAD_family_hydrolase	196.556	-0.426596	0.14926	-2.85806	0.00426234	0.0259853	360	298	184	160	148	155	159	95	188	457	241	148
CP036283_2597727_2598750	226.864	0.434707	0.152172	2.85668	0.00428092	0.02607	377	319	219	232	225	188	234	170	210	344	179	125
CP039518_3391691_3391803	257.478	0.449981	0.157541	2.85628	0.00428641	0.0260749	478	395	223	249	202	204	254	181	312	350	241	155
CP039518_626703_627084	3119.68	-0.244241	0.0855499	-2.85495	0.00430433	0.0261553	5199	4066	2590	2396	2461	2563	2896	2019	2970	6751	3990	2393
EA719_014920|NADH-quinone_oxidoreductase_subunit_A	1427.84	0.247556	0.0868273	2.85113	0.00435646	0.0264432	2537	1887	1284	1111	1085	1102	1605	1132	1480	2728	1508	876
CP039518_1589211_1589419	13.57	-1.47161	0.516597	-2.84866	0.00439044	0.0266203	32	18	12	16	6	4	6	7	7	44	26	12
EA719_009170|hypothetical_protein	1728.84	0.3252	0.114206	2.8475	0.00440645	0.0266883	2037	1392	1198	1210	1353	1198	2482	1515	2271	3573	2236	1215
EA719_006450|30S_ribosomal_protein_S18	5024.19	0.268255	0.0942491	2.84624	0.00442395	0.0267455	11072	8279	4674	5239	4636	4488	4283	3230	4381	7409	4072	2571
EA719_017395|riboflavin_synthase	103.43	0.528957	0.185862	2.84596	0.00442773	0.0267455	218	145	92	65	88	67	118	83	132	164	98	63
EA719_014970|sensor_histidine_kinase	93.9266	-0.570774	0.20057	-2.84575	0.00443064	0.0267455	167	143	68	56	62	65	84	60	81	231	181	67
EA719_015685|ribosome_silencing_factor	491.775	0.296858	0.104328	2.84543	0.00443514	0.0267455	893	624	398	415	401	396	601	331	551	926	520	280
CP039519_54445_54678	158.213	0.457606	0.160961	2.84296	0.00446964	0.0269244	317	225	108	159	148	150	181	120	141	253	138	76
EA719_003945|ribosome_assembly_RNA-binding_protein_YhbY	169.256	0.427349	0.150566	2.83829	0.00453564	0.0272924	315	235	141	142	123	138	193	146	177	314	148	98
EA719_018470|lipoprotein_signal_peptidase	256.404	0.372499	0.131492	2.83287	0.00461318	0.0277289	467	396	222	235	243	226	261	190	247	447	239	112
EA719_009525|GGDEF_domain-containing_protein	82.3543	-0.608429	0.214852	-2.83186	0.00462785	0.0277871	161	113	72	47	60	80	67	44	66	224	96	71
CP039518_3026753_3026827	3539.54	0.28047	0.0990774	2.83082	0.00464291	0.0278474	5977	5177	3183	3267	3226	3026	3699	2509	3420	5482	3423	2093
CP039518_3230782_3230876	1628.1	0.406862	0.143749	2.83037	0.0046494	0.0278563	2932	2272	1389	1370	1785	1350	1713	1299	1491	2213	1322	1049
CP039518_2532782_2532931	31.6635	0.905636	0.320319	2.82729	0.00469438	0.0280955	43	41	16	27	33	36	53	25	32	42	27	14
EA719_007770|recombinase_RecA	1856.79	0.275361	0.0974115	2.82678	0.0047018	0.0281097	3549	2553	1579	1397	1334	1374	1995	1387	2258	3214	2087	1182
EA719_008995|PAAR_domain-containing_protein	197.622	0.421095	0.149026	2.82564	0.00471859	0.0281798	312	256	159	132	158	140	261	179	224	416	235	91
EA719_006360|ABC_transporter_permease	376.181	0.325327	0.115157	2.82506	0.00472713	0.0282005	693	545	326	298	295	321	436	290	371	728	343	211
EA719_016085|gluconate_permease	637.265	0.328636	0.116371	2.82403	0.00474242	0.0282614	1099	894	531	571	549	541	710	515	595	1303	571	320
EA719_014030|hypothetical_protein	1.96478	4.46136	1.58037	2.82299	0.00475785	0.028323	2	4	1	0	3	3	3	4	2	0	0	0
CP039518_1519331_1519548	1.99474	4.37664	1.55113	2.82158	0.00477876	0.028417	2	4	2	4	1	1	4	2	3	0	0	0
EA719_003480|amino_acid_permease	496.86	-0.322723	0.114392	-2.82121	0.00478434	0.0284198	889	730	390	413	382	390	420	348	409	1218	616	346
EA719_007715|phosphatidate_cytidylyltransferase	319.126	-0.364208	0.129231	-2.81827	0.00482837	0.0286507	682	470	273	253	222	208	300	187	273	766	369	260
EA719_014995|DNA-binding_protein	50.4728	-0.732961	0.260442	-2.81429	0.00488845	0.0289763	80	70	47	32	31	44	43	28	37	119	94	40
EA719_003380|Asp-tRNA(Asn)/Glu-tRNA(Gln)_amidotransferase_subunit_GatC	168.092	0.434567	0.154508	2.8126	0.00491431	0.0290762	322	256	151	142	138	128	203	120	180	332	141	80
EA719_010005|heme-binding_protein	31.9127	-0.927089	0.329631	-2.8125	0.00491576	0.0290762	51	41	30	5	20	11	39	12	28	120	57	36
EA719_015175|MFS_transporter	21.851	-1.17589	0.418761	-2.80801	0.0049849	0.0294538	40	20	21	14	8	2	23	14	11	103	51	16
CP039518_2626591_2626785	8.1187	-1.861	0.663409	-2.80521	0.00502838	0.0296792	14	13	5	0	4	0	2	3	9	54	21	7
EA719_013685|crotonase/enoyl-CoA_hydratase_family_protein	21.1312	-1.18124	0.421189	-2.80453	0.00503895	0.02971	40	40	12	24	13	12	15	5	16	57	42	16
CP039518_1405818_1405983	49.9872	-0.689265	0.246164	-2.80002	0.00510997	0.0300969	96	76	38	26	31	37	42	27	45	136	85	42
CP039518_2118341_2118497	490.476	0.389082	0.13901	2.79895	0.00512692	0.0301647	896	747	402	512	497	390	545	348	436	844	492	186
EA719_017030|hypothetical_protein	16.1464	-1.30151	0.465115	-2.79824	0.00513812	0.0301987	22	14	14	7	15	16	6	8	13	41	33	18
CP036286_39059_39112	1.4556	-4.82161	1.72455	-2.79587	0.00517609	0.0303897	0	0	0	0	0	0	0	0	0	13	6	4
CP039518_2052860_2052945	7.12471	-1.95553	0.700118	-2.79315	0.00521983	0.0306142	7	1	2	5	5	3	9	1	2	39	13	13
CP039518_3193167_3193467	78.6276	-0.592149	0.212087	-2.79201	0.00523811	0.0306589	157	124	64	53	55	65	58	49	60	170	124	62
EA719_003485|2-methylaconitate_cis-trans_isomerase_PrpF	207.024	-0.38519	0.137966	-2.79193	0.00523947	0.0306589	382	265	161	133	133	154	185	135	212	561	281	168
EA719_016870|preprotein_translocase_subunit_SecG	228.972	0.43661	0.156398	2.79165	0.00524399	0.0306589	447	353	222	157	190	208	296	178	191	419	204	106
EA719_014855|uracil_phosphoribosyltransferase	241.054	0.397636	0.142602	2.78842	0.00529653	0.0309335	512	385	211	207	203	173	236	173	274	378	210	143
EA719_016375|endonuclease	50.3731	-0.758283	0.272192	-2.78584	0.00533899	0.0311488	93	62	36	34	25	31	37	25	57	123	111	44
EA719_013760|choline_dehydrogenase	837.413	-0.465017	0.167186	-2.78144	0.0054118	0.0315405	2003	1393	616	846	558	663	509	443	776	1838	1048	565
CP039518_759893_759990	259.16	0.467259	0.168048	2.7805	0.00542746	0.0315986	489	309	242	225	173	260	254	209	307	372	247	154
EA719_014835|hypothetical_protein	86.5347	0.583537	0.210114	2.77724	0.00548223	0.0318841	199	145	95	75	73	67	98	58	86	155	58	31
EA719_003740|rhodanese-related_sulfurtransferase	429.049	0.301478	0.108674	2.77414	0.00553474	0.0321558	919	646	433	351	357	360	422	284	441	702	395	232
EA719_012445|alanine--tRNA_ligase	1485.57	0.268736	0.0968991	2.77336	0.005548	0.0321948	2843	2250	1439	1216	1276	1246	1707	1041	1288	2766	1392	763
CP039518_2760515_2760576	66.8286	-0.656527	0.236751	-2.77307	0.00555303	0.0321948	120	72	44	35	63	44	56	47	52	163	116	64
EA720_19415|hypothetical_protein	1.46121	-4.80396	1.7333	-2.77157	0.00557863	0.0323096	0	0	0	0	0	0	0	0	0	8	7	5
CP039518_3587613_3587673	48.4608	-0.821954	0.296788	-2.7695	0.0056142	0.0324818	66	74	50	35	39	25	31	22	46	103	77	53
EA719_013140|hypothetical_protein	193.278	-0.41709	0.150948	-2.76313	0.00572506	0.0330887	265	225	142	127	137	132	234	121	166	485	305	178
CP036286_28852_29156	1.49256	-4.77316	1.72948	-2.75989	0.00578213	0.0333839	0	1	0	0	0	0	0	0	0	13	2	6
EA719_011720|type_VI_secretion_system_baseplate_subunit_TssE	263.69	0.345322	0.125229	2.75752	0.00582416	0.0335916	620	476	280	210	208	222	253	179	240	415	234	120
CP039518_781338_781545	115.371	0.509068	0.184883	2.75347	0.0058968	0.0339426	216	184	107	82	96	89	110	111	125	199	110	53
CP036286_25355_25555	1.4653	-4.8164	1.74923	-2.75344	0.00589723	0.0339426	0	0	0	0	0	0	0	0	0	6	10	4
EA719_003335|threonine_ammonia-lyase	75.623	-0.624752	0.226935	-2.75299	0.00590529	0.0339539	123	105	47	68	49	83	54	39	68	185	114	57
EA719_001065|GFA_family_protein	56.9601	0.658948	0.239387	2.75265	0.00591159	0.033955	78	58	38	46	46	51	79	62	64	121	56	22
CP039518_2147841_2148178	53.2692	-0.743866	0.270457	-2.7504	0.00595221	0.034153	93	74	41	26	50	28	51	36	30	133	84	56
EA719_009870|poly(hydroxyalcanoate)_granule_associated_protein	204.529	-0.420754	0.15324	-2.74572	0.00603783	0.0346086	311	273	154	141	131	146	178	141	204	462	321	188
EA719_009655|hypothetical_protein	159.666	0.447832	0.16321	2.7439	0.00607141	0.0347652	331	233	157	121	131	122	157	137	165	237	143	96
EA719_005710|DUF695_domain-containing_protein	26.7194	-0.916344	0.334029	-2.7433	0.00608246	0.0347927	46	42	19	11	19	19	20	15	21	79	45	27
EA719_018270|hypothetical_protein	164.423	-0.416502	0.151895	-2.74203	0.006106	0.0348914	317	221	155	108	111	117	159	112	125	408	243	118
CP039518_2937065_2937367	18.7993	-1.28099	0.467543	-2.73983	0.00614701	0.0350897	20	35	5	11	8	14	16	11	10	52	57	17
EA719_006600|HesA/MoeB/ThiF_family_protein	114.403	0.51292	0.187287	2.73869	0.00616853	0.0351558	199	160	74	67	104	82	165	95	139	240	124	52
CP039518_1796078_1796313	32.7067	-0.91041	0.332443	-2.73854	0.00617123	0.0351558	66	52	19	19	28	24	25	16	24	76	73	23
CP039518_3437968_3438032	65.7391	0.644765	0.235601	2.73668	0.00620629	0.0353193	116	115	68	45	51	47	69	68	66	107	52	33
EA719_006415|circularly_permuted_type_2_ATP-grasp_protein	89.5067	-0.566619	0.207082	-2.73621	0.00621514	0.0353335	125	110	85	68	60	75	94	43	73	236	139	69
EA719_015430|carbon-nitrogen_hydrolase_family_protein	230.445	0.362879	0.132692	2.73474	0.00624291	0.0354551	456	317	192	173	194	188	238	176	270	417	219	132
EA719_005770|U32_family_peptidase	69.8776	0.767062	0.280659	2.73308	0.00627455	0.0355985	109	106	64	52	67	58	73	32	131	95	59	35
EA719_011265|CoA_transferase	40.8991	-0.771388	0.282355	-2.73198	0.00629545	0.0356806	93	57	26	26	26	19	30	24	38	107	75	39
CP039518_86912_86963	26.5444	-0.989829	0.362446	-2.73097	0.00631476	0.0357536	37	35	22	18	18	22	22	16	14	66	64	18
EA719_007485|acetyl-CoA_carboxylase_biotin_carboxyl_carrier_protein	450.442	-0.337341	0.123704	-2.72702	0.00639101	0.0361485	738	537	391	411	381	366	413	298	342	1057	524	344
EA719_011990|DNA_mismatch_repair_protein_MutS	274.923	0.373889	0.13719	2.72534	0.0064235	0.0362954	490	358	244	203	233	268	330	205	274	524	235	153
EA719_007780|haloacid_dehalogenase	98.7992	0.513276	0.18836	2.72498	0.00643052	0.0362981	204	141	90	87	82	75	97	75	120	149	92	51
EA719_010545|glutathione_S-transferase	114.058	-0.510193	0.188042	-2.71319	0.00666387	0.0375772	203	164	101	61	86	90	111	51	113	312	173	81
EA719_004725|glutamate_5-kinase	295.48	0.380823	0.140378	2.71284	0.00667084	0.0375784	634	511	234	247	219	278	313	198	314	539	249	144
EA719_012690|dihydroorotase	263.069	0.343707	0.126713	2.71249	0.006678	0.0375806	565	369	218	202	217	231	292	197	264	465	253	141
EA719_014950|ribonucleoside-diphosphate_reductase_subunit_alpha	2526.2	0.257521	0.0949608	2.71186	0.00669065	0.0376137	4568	3393	2143	2125	1910	2166	2834	1951	2518	5364	2535	1317
CP039518_3603710_3603870	3.13475	3.99823	1.4747	2.71122	0.00670358	0.0376484	14	0	1	2	6	2	3	5	5	0	1	0
EA719_008605|amidohydrolase	16.6806	-1.16036	0.428058	-2.71076	0.00671299	0.0376632	24	22	8	12	5	4	19	7	13	79	31	19
CP039518_2954092_2954161	67.515	0.691657	0.255232	2.70991	0.00673006	0.0377209	103	116	77	57	70	49	90	48	59	92	45	35
EA719_004045|co-chaperone_GroES	900.131	0.300039	0.110777	2.70849	0.006759	0.037845	1525	1245	843	678	739	769	915	695	999	1495	957	536
CP039518_3677263_3677477	72.414	0.56904	0.210177	2.70744	0.00678051	0.0378891	133	122	69	47	52	47	82	62	93	131	63	39
EA719_002155|50S_ribosomal_protein_L15	4449.38	0.240641	0.0888814	2.70744	0.00678051	0.0378891	9504	7124	4307	4378	3887	4089	3804	2817	4149	7286	3640	2276
EA719_008865|hypothetical_protein	53.8141	-0.683882	0.252648	-2.70686	0.00679237	0.0379173	116	61	56	25	25	23	62	31	39	157	81	59
EA719_004585|Do_family_serine_endopeptidase	152.91	0.457294	0.169475	2.6983	0.00696949	0.038867	238	149	124	116	109	150	192	116	206	298	167	79
CP039518_2625039_2625098	15.5153	-1.17598	0.435965	-2.69742	0.006988	0.0389121	17	16	14	11	10	6	11	7	14	59	29	17
EA719_015085|hypothetical_protein	28.3328	1.06211	0.393778	2.69724	0.00699158	0.0389121	65	39	21	31	35	14	49	25	17	35	17	11
EA719_015330|long-chain_fatty_acid_ABC_transporter	68.3882	-0.617342	0.229177	-2.69373	0.00706566	0.0392851	125	96	70	43	40	38	66	44	51	237	97	46
EA719_014195|outer_membrane_protein_assembly_factor_BamE	356.018	0.332325	0.123677	2.68705	0.00720865	0.0400401	668	484	322	328	275	277	388	247	401	656	319	208
EA719_015170|CoA_transferase	12.2288	-1.38773	0.516803	-2.68522	0.00724817	0.0402194	30	8	8	6	6	5	6	9	8	56	27	11
EA719_017050|molecular_chaperone_HtpG	466.004	0.350531	0.130796	2.67999	0.00736249	0.0407878	805	597	424	343	333	382	560	335	563	801	441	327
EA719_003390|rod_shape-determining_protein_MreC	347.114	0.333934	0.124613	2.67976	0.00736747	0.0407878	666	517	329	288	285	286	412	262	302	643	314	180
EA719_005560|16S_rRNA_(uracil(1498)-N(3))-methyltransferase	82.4579	-0.538917	0.201135	-2.67938	0.0073758	0.0407878	146	99	67	49	71	61	72	56	66	239	119	61
EA719_012195|hypothetical_protein	188.236	-0.421944	0.157489	-2.67919	0.00737995	0.0407878	274	240	142	87	136	138	206	128	171	494	295	169
EA719_002065|50S_ribosomal_protein_L4	6882.3	0.275464	0.102895	2.67714	0.00742542	0.0409984	14323	11347	6687	6956	6245	6117	5568	4279	6844	9955	5930	3527
EA719_005155|polyketide_synthase_regulator	35.2916	-0.779661	0.29138	-2.67575	0.00745617	0.0411273	54	38	17	21	21	25	37	24	27	131	71	26
EA719_002865|YdiU_family_protein	86.2687	0.583567	0.218195	2.67453	0.00748349	0.0412371	164	96	73	57	79	66	86	86	113	178	73	40
CP039518_3856645_3856700	2403.39	0.32989	0.123366	2.67408	0.00749352	0.0412515	4594	3649	2341	1822	2340	2102	2783	1541	2228	3258	2317	1404
EA719_002040|DUF853_domain-containing_protein	259.069	-0.35397	0.132454	-2.6724	0.00753102	0.0414169	400	306	207	146	164	192	285	157	276	726	386	210
EA719_001485|pilus_assembly_protein_PilM	31.7062	-0.950957	0.356196	-2.66975	0.00759069	0.0417038	85	68	19	25	17	20	25	11	21	63	57	28
EA719_007735|OmpH_family_outer_membrane_protein	444.14	-0.285453	0.107016	-2.66738	0.0076445	0.041958	800	624	378	354	355	323	450	267	379	1078	546	314
EA719_014870|NADH-quinone_oxidoreductase_subunit_L	1689.9	0.246977	0.092637	2.66607	0.00767428	0.0420799	3341	2708	1573	1643	1468	1527	1588	1130	1526	3061	1467	803
EA719_002720|NTPase	56.1265	-0.671855	0.252076	-2.66529	0.0076923	0.0421371	104	92	59	27	28	46	50	29	43	132	83	54
EA719_001905|hypothetical_protein	86.7281	-0.551672	0.20707	-2.66418	0.00771759	0.0422341	171	113	89	57	69	60	89	49	55	237	111	66
EA719_014335|elongation_factor_G	19525.9	0.232444	0.0872588	2.66384	0.00772534	0.0422349	40218	31890	19092	19085	17281	17693	16786	12587	17838	30918	16315	10300
CP039518_3307206_3307274	23.8522	0.98664	0.370666	2.6618	0.00777235	0.0424502	37	24	21	19	25	27	29	19	30	25	15	14
EA719_017065|TRAP_transporter_large_permease_subunit	72.4456	0.624008	0.234463	2.66144	0.00778082	0.0424547	136	120	66	62	78	46	90	62	62	122	54	31
EA719_018260|hypothetical_protein	76.5667	-0.647655	0.243394	-2.66093	0.00779246	0.0424634	150	128	53	51	84	45	55	44	57	167	100	72
EA719_000870|mechanosensitive_ion_channel_family_protein	202.366	0.364617	0.137038	2.66071	0.00779768	0.0424634	346	265	181	160	164	167	244	155	213	352	209	117
CP039518_1175890_1176000	20.1532	-1.04399	0.392554	-2.65947	0.0078263	0.0425775	24	21	14	11	14	16	15	9	18	55	32	29
CP039518_553876_553944	47.1754	-0.728941	0.274245	-2.65799	0.00786072	0.042723	87	61	30	50	30	40	38	17	44	119	74	38
EA720_01805|RraA_family_protein	8.84984	-1.57909	0.594743	-2.65509	0.00792882	0.043051	11	10	4	8	3	5	8	1	7	31	23	11
CP039518_1304974_1305025	1.67533	4.39484	1.65711	2.65212	0.00799882	0.0433515	1	1	1	0	4	2	1	2	6	0	0	0
CP039518_487366_487826	1887.86	0.267829	0.101019	2.65126	0.00801925	0.0433515	4023	2898	1793	1460	1690	1479	2093	1365	1613	2984	1863	1073
EA720_16775|macrolide_2'-phosphotransferase_Mph(E)	23.4008	1.03769	0.391421	2.65109	0.00802326	0.0433515	52	34	25	19	18	28	32	11	29	21	19	8
EA719_017000|fatty_acid_oxidation_complex_subunit_alpha_FadB	2020.35	-0.261845	0.0987713	-2.65102	0.00802487	0.0433515	3690	2979	1745	1394	1315	1699	1912	1319	1850	5057	2503	1412
EA719_008660|SMP-30/gluconolactonase/LRE_family_protein	87.6567	0.567395	0.214048	2.65079	0.00803036	0.0433515	176	131	80	94	58	70	95	70	92	115	89	41
CP036286_12287_12767	1.3382	-4.6913	1.76979	-2.65077	0.00803095	0.0433515	0	0	0	0	0	0	0	0	0	10	6	4
EA719_010810|hypothetical_protein	139.089	-0.59454	0.224544	-2.64776	0.00810273	0.0436966	374	246	112	104	101	88	76	72	130	237	221	109
EA719_002115|50S_ribosomal_protein_L24	9024.42	0.238585	0.0901563	2.64635	0.00813653	0.0438363	17373	14268	9097	7973	8176	7952	8153	6081	8515	14085	8134	5008
CP039518_2200333_2200607	18.4021	-1.12651	0.425988	-2.64446	0.00818216	0.0440395	27	20	18	13	8	15	17	8	11	52	47	13
EA719_012735|LysM_peptidoglycan-binding_domain-containing_protein	1725.58	0.327477	0.124139	2.63799	0.00833992	0.0448452	2841	2316	1515	1192	1190	1417	2339	1405	1721	4017	1735	901
EA719_010485|cytosine_permease	54.4654	-0.640335	0.243016	-2.63495	0.00841505	0.0452055	116	56	40	28	34	30	58	30	51	184	87	47
EA719_001490|PilN_domain-containing_protein	7.45689	-1.89949	0.721813	-2.63155	0.00849964	0.0456055	16	12	6	8	5	2	6	1	2	18	20	7
EA719_002110|50S_ribosomal_protein_L14	5969.49	0.242676	0.0922267	2.6313	0.00850592	0.0456055	11322	9150	6125	5476	5253	5551	5349	3959	5638	9448	5299	3223
EA719_005270|hypothetical_protein	19.3221	1.15375	0.43946	2.62537	0.00865542	0.0463623	26	40	16	9	22	20	26	13	28	27	10	7
EA719_016370|glutamate/aspartate:proton_symporter_GltP	1962.61	0.260787	0.0994087	2.62338	0.0087062	0.0465895	3938	3063	1789	1654	1874	1566	2049	1446	1649	3231	1836	1084
EA719_015660|cysteine_synthase_CysM	267.666	0.345551	0.131812	2.62154	0.00875324	0.0467962	544	420	241	219	184	205	284	183	324	499	269	137
CP039518_279109_279382	26.7727	0.997377	0.380553	2.62087	0.00877069	0.0468444	39	37	36	12	12	21	49	31	23	45	17	14
EA719_003005|acetyl-CoA_C-acetyltransferase	22.899	-0.983386	0.375674	-2.61766	0.00885359	0.0472418	32	30	21	8	12	15	11	13	26	71	46	24
EA719_005025|tRNA_2-thiouridine(34)_synthase_MnmA	250.728	0.398908	0.152417	2.61721	0.00886513	0.047258	517	382	177	180	231	224	297	173	277	499	243	107
EA719_003155|folate-binding_protein_YgfZ	129.484	0.454855	0.17399	2.61426	0.00894203	0.0476223	287	185	123	99	102	106	148	103	131	255	115	52
EA719_002805|TonB-dependent_receptor	48.9637	-0.659882	0.252588	-2.61248	0.00898876	0.0478254	84	55	28	40	24	33	44	33	44	164	78	42
CP039518_2174740_2175263	340.699	0.339551	0.130026	2.6114	0.0090172	0.0479308	559	493	293	275	250	312	383	270	351	572	339	210
EA719_005530|superoxide_dismutase	1915.99	0.251512	0.0963384	2.61071	0.00903542	0.0479818	3096	2361	1637	1613	1642	1568	2283	1474	1871	3879	1855	1158
EA719_013975|antitoxin	363.265	-0.308223	0.118077	-2.61037	0.00904444	0.0479838	648	500	302	282	291	280	370	204	321	788	524	253
EA719_015990|ribosome_biogenesis_GTPase_Der	376.27	0.312731	0.11991	2.60806	0.0091058	0.0482633	793	583	329	319	275	305	413	293	348	690	340	209
EA719_011510|L-serine_ammonia-lyase	50.6379	-0.663925	0.2549	-2.60465	0.00919687	0.0486996	74	60	51	31	30	34	39	33	48	160	87	37
EA719_002075|50S_ribosomal_protein_L2	8508.8	0.268948	0.103328	2.60285	0.00924525	0.0489092	18037	13647	8327	8571	7568	8261	6574	5332	8301	12690	6984	4275
EA719_012830|cell_division_protein_ZapA	125.656	0.418704	0.160921	2.60192	0.00927046	0.048996	231	162	102	89	87	86	161	111	145	255	121	78
EA719_004720|GTPase_ObgE	882.999	0.244813	0.0941232	2.60099	0.00929562	0.0490823	1745	1418	781	784	803	761	810	623	845	1513	832	455
EA719_004855|L-cystine_transporter	238.547	0.36878	0.14181	2.60052	0.00930815	0.0491018	433	355	218	185	178	211	251	198	246	468	205	128
EA719_019000|hypothetical_protein	590.185	0.325483	0.125209	2.59951	0.0093356	0.0491999	1297	873	434	522	439	477	606	442	646	956	592	351
CP039518_2227901_2228141	8.7666	-1.7071	0.656797	-2.59913	0.00934606	0.0492084	19	14	6	9	4	6	7	3	1	22	14	12
EA719_006445|50S_ribosomal_protein_L9	4376.01	0.25406	0.0977628	2.59874	0.00935656	0.0492171	9861	7423	4184	4786	4049	3863	3563	2684	3761	6596	3442	2094
CP039518_348067_348213	822.958	0.287274	0.110593	2.59759	0.00938796	0.0493356	1560	1246	715	698	706	858	803	604	741	1378	705	457
CP039518_3060809_3061041	50.8929	-0.651155	0.251042	-2.59381	0.00949199	0.0498352	85	74	36	28	27	38	40	40	41	164	78	43
EA719_010285|AraC_family_transcriptional_regulator	195.892	-0.378885	0.146242	-2.59082	0.00957482	0.0502227	319	253	177	164	139	149	196	120	157	463	260	154
EA719_002080|30S_ribosomal_protein_S19	3993.6	0.260801	0.100968	2.58299	0.00979471	0.0513276	8475	6504	4065	3859	3478	3798	3206	2455	3904	6164	3208	2045
EA719_007920|hypothetical_protein	10.6924	1.43919	0.557316	2.58236	0.0098128	0.051374	13	10	10	11	14	8	21	6	14	11	6	4
EA719_001525|glutamate_synthase_large_subunit	989.824	0.27089	0.104928	2.58166	0.00983261	0.0514135	2040	1596	901	818	675	855	1029	673	1050	1901	962	500
EA719_015980|1-acyl-sn-glycerol-3-phosphate_acyltransferase	30.7913	0.870852	0.337351	2.58144	0.00983885	0.0514135	69	63	36	27	32	27	30	20	27	31	17	12
EA719_004965|Lrp/AsnC_family_transcriptional_regulator	43.6355	-0.721391	0.279623	-2.57987	0.00988378	0.0515998	79	61	33	24	39	23	34	23	40	107	63	49
CP039518_722136_722319	44.7588	-0.742383	0.288141	-2.57646	0.00998186	0.052063	100	39	28	33	21	24	33	28	47	134	76	47
CP039518_475470_475559	13.7359	1.2834	0.498265	2.57574	0.0100025	0.0521216	25	16	18	10	15	8	16	15	17	20	5	5
EA720_19550|hypothetical_protein	1.31203	-4.6395	1.80165	-2.57514	0.0100201	0.0521555	0	0	0	0	0	0	0	0	0	6	6	5
EA719_003920|transcription_elongation_factor_GreA	424.381	0.35773	0.138931	2.57487	0.0100277	0.0521555	764	628	402	425	365	362	433	260	463	578	400	246
CP039518_2499002_2499096	22.1036	-1.02471	0.398302	-2.5727	0.0100909	0.0524352	24	32	11	13	11	17	15	10	25	75	59	15
EA719_010650|glutathione_peroxidase	268.668	-0.346111	0.134562	-2.57213	0.0101075	0.0524723	424	310	224	179	178	201	306	157	262	702	427	195
CP039518_3380268_3380389	193.984	0.411739	0.160305	2.56847	0.0102148	0.0529798	374	243	187	147	139	185	246	147	185	305	190	114
CP039518_3564807_3564893	858.047	0.294092	0.1147	2.56401	0.010347	0.0536152	1783	1447	757	875	804	803	690	571	800	1286	673	448
EA719_007430|hypothetical_protein	80.8901	-0.586772	0.228983	-2.56252	0.0103917	0.0537967	116	109	67	64	55	80	60	47	68	159	122	76
EA719_003795|dihydrolipoyl_dehydrogenase	3407.78	0.22174	0.0865679	2.56146	0.0104234	0.0539107	6083	4929	3018	3189	3043	3179	3269	2435	3150	6205	3054	1863
EA719_003015|CoA_transferase	27.4002	-0.875223	0.342108	-2.55832	0.0105178	0.0543487	57	32	13	11	18	20	21	17	24	75	55	29
EA719_015850|AdeC/AdeK/OprM_family_multidrug_efflux_complex_outer_membrane_factor	30.3775	0.862465	0.337218	2.55759	0.0105401	0.0544123	53	46	31	19	27	33	40	23	36	48	28	6
EA719_013355|LysR_family_transcriptional_regulator	251.183	0.335849	0.131331	2.55727	0.0105497	0.0544123	599	413	244	211	197	222	256	177	216	403	221	122
EA719_006760|tRNA_(adenosine(37)-N6)-dimethylallyltransferase_MiaA	575.556	0.294887	0.115467	2.55386	0.0106536	0.0548971	1002	615	455	440	485	397	663	459	715	1101	695	345
EA719_018525|hypothetical_protein	38.5801	0.72647	0.284679	2.55189	0.010714	0.055157	47	42	33	25	37	24	49	37	60	73	39	18
EA719_017405|bifunctional_diaminohydroxyphosphoribosylaminopyrimidine_deaminase/5-amino-6-(5-phosphoribosylamino)uracil_reductase_RibD	171.436	0.421013	0.165203	2.54845	0.0108201	0.0556521	361	241	157	131	147	133	170	110	231	286	179	82
EA719_016670|tRNA-binding_protein	43.7635	0.749009	0.294	2.54765	0.0108451	0.055729	91	52	39	33	37	50	61	20	59	62	33	21
EA719_016110|fumarate_hydratase	1596.63	0.219837	0.0863435	2.54607	0.0108944	0.0558836	2768	2135	1382	1304	1297	1363	1862	1166	1547	3196	1622	916
EA719_016285|sodium:proton_antiporter	94.8834	0.48503	0.190504	2.54604	0.0108953	0.0558836	188	128	67	85	87	81	95	79	109	163	90	44
EA719_010690|hypothetical_protein	612.866	0.302321	0.118814	2.54449	0.0109437	0.05608	951	754	552	461	422	481	808	469	683	1354	631	357
EA719_003445|fatty_acid_desaturase	18.3209	-1.0411	0.409802	-2.5405	0.0110693	0.0566715	20	24	16	10	4	12	16	8	18	72	32	21
EA719_005445|DNA_mismatch_repair_protein_MutS	121.33	0.47415	0.186854	2.53755	0.0111632	0.0570995	238	188	121	106	95	81	156	80	133	245	95	56
EA719_012420|M48_family_peptidase	273.664	-0.311547	0.122978	-2.53335	0.0112978	0.0577351	439	304	202	184	177	194	322	175	270	764	403	213
EA719_008360|penicillin_acylase	8.60363	-1.51724	0.599109	-2.53249	0.0113256	0.0578242	9	8	7	2	3	4	8	6	3	34	31	7
EA719_002135|50S_ribosomal_protein_L6	7507.16	0.23805	0.0940375	2.53144	0.0113594	0.0579436	14769	11501	7700	7213	6857	7197	6313	4811	6990	11236	6543	3948
EA719_000120|methionine/alanine_import_family_NSS_transporter_small_subunit	53.5748	-0.635868	0.251334	-2.52997	0.0114071	0.0581153	94	55	48	53	46	42	41	34	35	143	71	39
CP039518_1800522_1800904	7.64072	-1.63764	0.647348	-2.52976	0.011414	0.0581153	9	9	5	0	6	2	3	5	6	45	15	9
EA719_017120|transcription_termination/antitermination_protein_NusG	10654.3	0.240907	0.0954109	2.52495	0.0115716	0.0588637	21200	17426	9920	9790	10297	9555	9508	6943	9800	15423	9342	6009
CP039518_3347537_3347732	225.628	0.379727	0.150551	2.52226	0.0116604	0.0592611	376	308	203	213	204	181	269	182	198	423	221	101
EA719_005860|dicarboxylate/amino_acid:cation_symporter	314.142	0.327917	0.130034	2.52178	0.0116764	0.0592863	671	501	274	254	259	236	377	239	269	583	298	157
EA719_004395|class_1_fructose-bisphosphatase	533.845	0.271926	0.107844	2.52147	0.0116866	0.0592863	921	763	457	376	427	430	660	404	544	1110	559	292
EA719_007700|UMP_kinase	811.028	0.260803	0.103593	2.51758	0.0118165	0.0598603	1498	1133	719	644	713	611	1002	585	754	1588	819	444
EA719_007705|ribosome_recycling_factor	527.046	0.29509	0.117219	2.51743	0.0118213	0.0598603	971	842	478	465	458	391	615	370	484	998	483	275
CP039518_3882946_3883160	35.2271	0.87628	0.348296	2.5159	0.0118727	0.0600659	85	49	24	24	29	32	36	42	40	67	33	5
CP039518_256860_256992	14.0596	-1.19237	0.474297	-2.51398	0.0119378	0.0603403	23	15	10	6	7	13	6	7	14	40	27	18
CP039518_1465749_1465937	13.9057	-1.14398	0.455778	-2.50995	0.0120749	0.0609776	14	12	8	7	11	6	15	8	9	71	27	12
CP039518_75061_75419	142.295	-0.524374	0.209179	-2.50682	0.0121821	0.0614606	288	205	104	121	119	74	112	91	115	286	180	148
CP039518_525246_525413	73.1339	0.647802	0.258464	2.50636	0.0121983	0.0614606	137	130	65	94	62	57	85	45	71	125	36	31
EA719_003585|hypothetical_protein	58.3208	-0.588825	0.234947	-2.5062	0.0122037	0.0614606	124	81	47	32	43	39	42	36	56	150	96	45
EA719_001000|single-stranded_DNA-binding_protein	774.59	0.254766	0.101668	2.50587	0.012215	0.0614619	1497	1110	708	673	596	569	884	579	739	1505	753	438
EA719_003840|Biofilm_associated_protein	98.2076	-0.602621	0.240536	-2.50533	0.0122339	0.0615011	170	103	104	71	59	80	90	67	65	355	124	61
EA719_017560|inorganic_diphosphatase	739.562	0.233827	0.0933772	2.50411	0.0122761	0.0616577	1437	1088	694	652	619	633	782	514	677	1342	708	392
EA719_013385|sulfate_adenylyltransferase_subunit_CysN	486.31	0.288899	0.115401	2.50344	0.0122992	0.0617181	509	428	281	371	346	338	730	456	593	1244	605	315
EA719_007695|30S_ribosomal_protein_S12_methylthiotransferase_RimO	747.679	0.252934	0.101154	2.50049	0.0124022	0.062146	1444	1112	670	599	593	560	879	546	719	1541	718	405
CP039518_1971718_1972236	16.8566	-1.1273	0.450855	-2.50036	0.0124069	0.062146	36	20	20	6	13	9	7	10	14	61	34	10
EA719_015705|Re/Si-specific_NAD(P)(+)_transhydrogenase_subunit_alpha	135.011	-0.446518	0.178812	-2.49714	0.0125201	0.0626569	207	103	71	68	75	74	178	100	139	479	264	105
EA719_014700|signal_recognition_particle_protein	1054.94	0.211299	0.084631	2.49671	0.0125352	0.0626761	2059	1554	875	860	919	858	1105	773	1019	1928	1090	597
CP039518_284625_284680	10.3886	-1.55254	0.62232	-2.49476	0.0126044	0.0629653	20	7	8	9	13	7	7	2	5	16	19	15
EA719_009580|ribonuclease_D	93.0412	-0.495616	0.198817	-2.49282	0.0126734	0.0632533	172	112	66	66	77	45	91	62	81	244	161	71
EA719_004250|DNA_gyrase_subunit_A	1535.72	0.237123	0.0951422	2.4923	0.0126918	0.0632884	2956	2217	1379	1217	1153	1107	1833	1160	1481	3248	1604	814
EA719_013520|D-serine_ammonia-lyase	48.3593	-0.646632	0.259685	-2.49006	0.0127722	0.0636319	77	77	35	20	26	33	38	38	42	142	88	41
CP039518_3208457_3209176	2140	0.2957	0.118822	2.4886	0.0128249	0.0638373	4451	3354	1920	1641	2073	1647	2367	1613	1793	3301	1973	1280
EA719_013470|carbonic_anhydrase	171.92	0.410909	0.165303	2.48579	0.0129264	0.0642851	296	262	158	191	149	162	174	120	161	306	132	74
EA719_000430|glutamine--fructose-6-phosphate_transaminase_(isomerizing)	780.632	0.324652	0.130678	2.48436	0.0129786	0.0644869	1422	1079	640	655	609	596	1024	615	719	1764	769	366
EA719_015295|gamma_carbonic_anhydrase_family_protein	60.2596	-0.60824	0.244937	-2.48325	0.0130189	0.0646211	131	79	34	49	40	39	63	28	51	159	88	56
EA719_013740|choline_transporter	255.219	0.350443	0.141138	2.48298	0.0130288	0.0646211	445	286	183	219	206	184	263	214	338	486	295	145
CP039518_789819_790101	185.52	-0.418905	0.168905	-2.48012	0.013134	0.065068	318	193	159	127	110	144	198	134	147	581	262	131
CP039518_3067295_3067440	33.1748	0.875946	0.35322	2.47989	0.0131423	0.065068	63	25	15	34	30	32	38	25	60	71	18	14
CP039518_1341020_1341095	82.2877	0.551991	0.222712	2.4785	0.0131938	0.0652645	203	151	68	65	43	50	110	59	99	152	90	29
EA719_001255|imidazole_glycerol_phosphate_synthase_subunit_HisH	158.713	0.398715	0.161087	2.47516	0.0133178	0.0657908	296	244	133	144	129	145	201	105	145	250	143	89
EA719_015870|ribosome_small_subunit-dependent_GTPase_A	124.972	0.440847	0.17812	2.47499	0.0133238	0.0657908	222	187	126	85	115	89	162	97	120	229	116	63
EA720_16645|CvpA_family_protein	296.35	0.320949	0.129796	2.47273	0.0134087	0.0661512	543	369	296	253	261	265	318	198	313	518	276	160
CP039518_3780957_3781351	266.829	0.406173	0.16434	2.47155	0.013453	0.0663107	516	345	216	268	195	166	284	212	327	463	235	176
EA720_19135|plasmid_replicase	1.19488	-4.56064	1.84617	-2.47032	0.0134992	0.0664211	0	0	0	0	0	0	0	0	0	13	6	2
EA719_018335|murein_biosynthesis_integral_membrane_protein_MurJ	102.012	0.475791	0.192603	2.47032	0.0134992	0.0664211	206	143	99	79	89	99	120	83	84	162	96	44
EA719_002975|hemolysin_III	33.7701	-0.75399	0.305342	-2.46933	0.0135366	0.0665459	67	38	28	32	19	23	29	20	23	99	55	25
CP039518_2204958_2205052	180.035	-0.5072	0.205528	-2.46779	0.0135951	0.0667745	285	295	141	119	131	134	136	116	172	558	308	85
EA719_016090|bifunctional_4-hydroxy-2-oxoglutarate_aldolase/2-dehydro-3-deoxy-phosphogluconate_aldolase	433.23	0.299611	0.121502	2.46589	0.0136673	0.067016	787	574	421	360	337	368	529	309	414	855	420	223
EA719_003455|undecaprenyl-diphosphate_phosphatase	167.079	0.394805	0.160108	2.46586	0.0136684	0.067016	311	195	157	127	158	128	209	131	164	317	155	89
EA719_010385|hypothetical_protein	62.8344	0.628779	0.255108	2.46476	0.0137106	0.0671638	110	80	54	53	62	47	53	58	82	76	57	39
CP039518_3661914_3662211	480.129	-0.267585	0.108819	-2.459	0.0139325	0.0681477	819	646	388	324	339	358	522	316	427	1111	638	395
EA719_003860|hypothetical_protein	167.451	-0.409919	0.166707	-2.45891	0.013936	0.0681477	287	203	137	110	88	126	185	105	156	544	232	119
EA719_002235|YheV_family_putative_metal-binding_protein	309.408	0.348708	0.141898	2.45746	0.0139924	0.0683637	650	443	278	208	197	215	322	256	383	483	369	194
EA719_014300|thioredoxin-disulfide_reductase	432.901	0.277807	0.113248	2.45308	0.014164	0.0691412	800	575	374	349	357	360	501	329	428	903	407	233
EA719_005845|DUF1315_family_protein	172.726	0.384121	0.157606	2.43723	0.0148003	0.072184	311	243	132	114	143	119	222	122	218	286	190	116
EA719_018250|glycogen_branching_protein	52.7757	-0.622311	0.25544	-2.43623	0.0148411	0.0723193	96	86	44	34	36	32	42	43	31	137	82	43
EA719_002045|cystathionine_beta-lyase	71.3367	-0.556603	0.228758	-2.43315	0.0149681	0.0728746	119	73	61	58	37	67	71	38	60	180	111	60
CP039518_1896994_1897070	23.7162	1.00181	0.412161	2.43062	0.0150728	0.0732247	40	55	17	33	17	19	22	19	27	24	18	7
EA719_015995|outer_membrane_protein_assembly_factor_BamB	763.198	0.272942	0.112295	2.43058	0.0150746	0.0732247	1433	1124	661	708	630	562	898	539	722	1502	690	425
EA719_009995|Zn-dependent_oligopeptidase	64.9774	-0.562396	0.231401	-2.4304	0.0150822	0.0732247	124	78	44	57	52	46	55	27	69	174	91	53
CP039518_2120171_2120275	2821.22	0.610265	0.251123	2.43015	0.0150927	0.0732247	5229	4204	2468	2816	2703	2549	3053	2175	2733	4904	2799	696
CP039518_1931907_1932130	160.2	0.417418	0.171894	2.42835	0.0151678	0.0735249	328	200	97	122	129	139	224	127	164	308	181	76
EA719_016395|asparaginase	70.6216	0.572514	0.235823	2.42773	0.0151938	0.0735867	139	85	57	52	70	78	81	53	79	127	70	20
CP039518_1789574_1789732	6.38464	1.78999	0.738613	2.42345	0.0153738	0.0743936	13	2	3	4	7	2	9	13	9	7	2	4
CP039518_207928_207986	11.8977	-1.48543	0.613199	-2.42243	0.0154172	0.0745387	38	18	9	9	15	11	5	0	8	19	17	11
EA719_007905|branched-chain_amino_acid_transport_system_II_carrier_protein	167.589	0.373479	0.154206	2.42194	0.0154378	0.0745734	349	248	159	134	136	132	195	135	145	300	146	90
CP036283_3170159_3170229	1.19095	-4.45852	1.8418	-2.42074	0.015489	0.074756	1	0	0	0	0	0	0	0	0	3	9	3
EA719_016080|gluconokinase	442.845	0.288646	0.119489	2.41567	0.0157064	0.0757394	793	628	356	396	396	391	484	351	387	812	389	257
EA719_012055|LPS_export_ABC_transporter_periplasmic_protein_LptC	200.952	0.360543	0.149274	2.41531	0.015722	0.0757491	366	282	161	181	174	145	232	135	241	412	185	102
EA719_015365|ATP_phosphoribosyltransferase	450.168	0.318025	0.131789	2.41314	0.0158156	0.0761338	910	558	363	387	383	310	564	369	413	911	457	237
EA719_008095|alpha/beta_hydrolase	49.0335	0.596532	0.24726	2.41257	0.0158406	0.0761885	106	77	41	40	32	34	61	43	54	86	43	24
EA719_013405|lysine--tRNA_ligase	1039.79	0.238076	0.098834	2.40885	0.016003	0.0769029	1982	1421	864	801	804	770	1321	776	1001	2113	1031	648
EA719_008390|muconolactone_Delta-isomerase	18.0686	-0.969978	0.403525	-2.40376	0.0162275	0.0778964	28	14	9	7	7	15	12	14	17	62	40	20
EA719_000520|AcfC_family_putative_adhesin	30.4482	-0.825768	0.343565	-2.40353	0.0162377	0.0778964	46	44	32	13	10	21	26	12	35	113	61	20
EA719_005085|bile_acid:sodium_symporter	69.1404	-0.57422	0.238974	-2.40285	0.0162677	0.0779729	134	91	60	37	35	63	64	29	73	187	97	63
EA719_004025|phosphoenolpyruvate_carboxykinase_(GTP)	2110.82	0.249091	0.103681	2.40249	0.0162839	0.0779833	3412	2633	1782	1772	1693	1610	2708	1656	2001	4462	2313	1163
CP039518_315680_315747	2.08969	-3.76451	1.5683	-2.40038	0.0163779	0.0783658	7	4	2	4	0	2	0	0	0	9	1	2
EA719_009990|ABC_transporter_permease	35.7293	-0.732994	0.305591	-2.39861	0.0164573	0.0786781	71	53	32	21	34	28	21	15	35	87	53	28
EA719_006795|glutamine--tRNA_ligase/YqeY_domain_fusion_protein	686.947	0.231774	0.0967585	2.39539	0.0166028	0.0793057	1318	941	523	569	520	561	772	504	737	1394	699	404
EA719_005705|alpha/beta_fold_hydrolase	36.0709	-0.692036	0.289184	-2.39306	0.0167084	0.0797413	58	44	24	27	22	22	24	22	40	102	64	33
CP039518_2509376_2509882	10.0979	-1.39798	0.584633	-2.39122	0.0167927	0.0800748	29	14	13	5	3	4	3	3	10	24	22	11
EA719_003510|patatin-like_phospholipase_family_protein	87.5664	0.502376	0.210267	2.38923	0.0168839	0.0804408	178	127	91	74	62	75	120	67	70	137	83	41
CP039518_218049_218113	1.58977	-3.86813	1.62067	-2.38674	0.0169985	0.0809173	4	3	1	0	2	2	0	0	0	11	2	1
EA719_014670|cell_division_protein_ZipA	616.869	-0.245932	0.103079	-2.38586	0.0170392	0.0810417	1063	857	518	474	457	503	554	396	598	1432	743	463
CP039518_2761095_2761331	21.3188	-0.951666	0.399001	-2.38512	0.0170735	0.0811354	28	22	19	22	15	23	15	8	15	44	33	22
EA719_017005|acetyl-CoA_C-acyltransferase_FadA	712.998	-0.246816	0.103521	-2.38421	0.0171157	0.0812666	1464	1035	640	501	460	559	664	459	662	1802	882	464
CP039518_3131751_3132815	17.1337	-1.06297	0.446363	-2.3814	0.0172468	0.0818021	18	23	7	13	8	19	11	5	20	58	32	17
EA719_004715|hypothetical_protein	24.0296	-0.853174	0.358301	-2.38117	0.0172579	0.0818021	50	26	20	15	16	11	16	16	20	60	49	23
EA720_19400|type_IV_secretion_system_protein_VirD4	1.154	-4.47499	1.88045	-2.37975	0.0173245	0.0820478	0	0	0	0	0	0	0	0	0	5	8	3
CP039518_3517215_3517304	237.905	0.367725	0.154768	2.37597	0.0175029	0.0828221	510	374	179	197	197	208	257	204	198	370	225	135
CP039518_1923573_1924005	187.222	-0.354891	0.149473	-2.37428	0.0175833	0.0830968	291	196	139	138	137	109	179	145	182	471	307	152
EA719_014140|FAD-dependent_oxidoreductase	122.273	0.412631	0.173804	2.37412	0.0175908	0.0830968	269	170	121	100	100	115	124	83	131	195	120	53
CP039518_3861479_3861871	9.7334	1.33288	0.561567	2.3735	0.0176202	0.0831648	15	8	5	12	9	4	16	11	16	15	10	1
CP039518_3788732_3789067	366.671	-0.299034	0.126052	-2.3723	0.0176775	0.0833646	642	512	315	218	295	218	348	265	340	878	510	293
EA719_014770|iron-sulfur_cluster_carrier_protein_ApbC	193.758	0.334126	0.141124	2.3676	0.0179037	0.0843597	344	262	146	145	159	149	220	138	251	374	214	108
CP039518_2157389_2157796	55.1463	0.666238	0.281477	2.36693	0.0179361	0.084441	108	90	75	46	38	41	82	40	42	99	40	18
EA719_011665|OmpA_family_protein	8.71323	-1.48889	0.629145	-2.36654	0.0179553	0.08446	16	9	8	3	3	8	6	5	3	18	20	13
CP039518_923963_924122	133.428	0.382581	0.161996	2.36168	0.0181926	0.0854844	234	157	104	92	110	106	153	113	162	233	154	80
CP039518_1298406_1298692	1.751	4.1727	1.76701	2.36144	0.0182039	0.0854844	5	1	3	0	0	4	0	4	3	0	0	0
EA719_016005|histidine--tRNA_ligase	695.982	0.260613	0.110714	2.35393	0.018576	0.0871585	1381	1019	610	643	583	540	804	464	662	1390	672	335
EA719_004410|Tol-Pal_system_beta_propeller_repeat_protein_TolB	584.9	0.231852	0.0985795	2.35193	0.0186764	0.0875554	951	697	467	435	429	486	719	453	649	1221	674	353
EA719_010480|hypothetical_protein	2182.43	-0.262396	0.111693	-2.34926	0.018811	0.0881122	3706	2516	1605	1252	1620	1366	2201	1548	2439	4935	3537	1821
EA719_011955|MFS_transporter	7.66095	-1.58808	0.676705	-2.34678	0.0189364	0.0885911	19	12	1	1	0	4	6	2	7	25	19	14
EA719_002450|acyl-CoA_carboxylase_subunit_beta	28.1313	-0.775863	0.330632	-2.34661	0.0189451	0.0885911	23	25	20	15	13	18	32	21	22	94	69	24
CP039518_2183661_2183760	3.67071	3.08445	1.31533	2.345	0.0190271	0.0888998	10	10	0	3	2	5	9	4	1	0	0	2
EA719_013345|copper_resistance_protein_NlpE	662.5	0.286296	0.122107	2.34462	0.0190462	0.0889144	706	617	427	403	528	545	954	559	853	1481	831	459
EA719_019050|LysM_peptidoglycan-binding_domain-containing_protein	43.877	-0.704869	0.300723	-2.34392	0.0190825	0.0890022	84	57	38	26	35	31	22	27	43	85	71	46
EA719_002540|phosphohydrolase	78.7755	-0.57877	0.246954	-2.34363	0.0190971	0.0890022	166	132	54	52	75	66	65	29	70	151	95	77
EA720_19465|hypothetical_protein	1.11252	-4.44317	1.89664	-2.34265	0.0191475	0.0891627	0	0	0	0	0	0	0	0	0	13	3	3
EA719_015290|tRNA_(adenosine(37)-N6)-threonylcarbamoyltransferase_complex_dimerization_subunit_type_1_TsaB	100.345	0.498817	0.213003	2.34183	0.0191897	0.0892841	178	152	91	94	80	60	138	86	84	159	85	63
CP039518_224747_225052	219.533	-0.357223	0.152622	-2.34057	0.0192542	0.0895094	317	261	184	158	179	190	206	167	165	571	289	162
EA719_009190|pyrroloquinoline-quinone_synthase_PqqC	389.327	0.303323	0.129657	2.33942	0.0193137	0.0897111	590	389	310	265	316	314	513	357	396	804	448	242
EA719_003695|iron-containing_alcohol_dehydrogenase	803.582	-0.313632	0.134095	-2.33887	0.0193421	0.0897237	1702	1018	634	668	556	601	652	461	868	1743	1045	637
EA719_004015|glycerol_kinase_GlpK	44.6525	-0.648382	0.277235	-2.33874	0.0193487	0.0897237	70	70	38	27	30	31	26	33	40	109	76	38
CP039518_2177870_2178268	40.9478	0.753503	0.322298	2.33791	0.0193919	0.0898491	102	55	34	33	39	48	30	39	42	45	41	11
EA719_006965|hypothetical_protein	137.826	0.417634	0.179207	2.33046	0.019782	0.0915802	134	98	86	89	102	97	207	140	184	258	166	119
EA719_014440|YfhL_family_4Fe-4S_dicluster_ferredoxin	71.5199	0.53062	0.227841	2.3289	0.0198644	0.0918852	141	100	74	66	57	46	77	65	68	106	58	43
EA719_008160|2-C-methyl-D-erythritol_4-phosphate_cytidylyltransferase	78.7845	0.51088	0.219461	2.32789	0.0199179	0.0920561	165	104	65	60	59	40	121	61	89	138	100	35
CP039518_404689_404816	8.2006	1.4953	0.642864	2.326	0.0200186	0.0924445	27	10	5	5	9	6	13	7	11	8	7	1
EA719_002685|tRNA_guanosine(34)_transglycosylase_Tgt	230.18	0.330423	0.142186	2.32388	0.020132	0.0928912	450	351	213	205	223	225	236	170	178	378	189	113
EA720_19455|hypothetical_protein	1.0922	-4.43379	1.90883	-2.32278	0.020191	0.0930863	0	0	0	0	0	0	0	0	0	14	4	2
EA719_011090|hypothetical_protein	9357.56	-0.225869	0.0972661	-2.32218	0.0202233	0.0931581	9777	6510	5077	5855	6750	6972	11821	7198	10850	26158	14655	8605
EA720_19335|hypothetical_protein	1.09045	-4.39692	1.89495	-2.32034	0.0203226	0.0935379	0	0	0	0	0	0	0	0	0	7	6	3
EA719_011485|phenylacetate-CoA_oxygenase_subunit_PaaJ	306.231	-0.325613	0.140529	-2.31705	0.0205012	0.0942817	558	443	304	210	229	259	247	187	287	799	344	207
CP039518_2409335_2409784	19.2066	-0.896993	0.387628	-2.31405	0.0206649	0.0948781	28	19	10	15	10	10	17	11	17	58	30	27
CP039518_3885939_3885996	80.2084	0.500932	0.216474	2.31405	0.020665	0.0948781	171	119	78	55	71	60	99	44	101	122	67	49
EA719_000745|FtsQ-type_POTRA_domain-containing_protein	382.936	0.266158	0.115112	2.31217	0.0207682	0.0952731	740	568	292	332	330	306	440	264	382	676	377	229
EA719_007405|transposase	1216.3	-0.241654	0.104541	-2.31157	0.0208013	0.0953098	1614	1232	895	734	752	856	1474	857	1336	3101	1939	1043
EA719_016000|tetratricopeptide_repeat_protein	517.045	0.256227	0.110853	2.31141	0.0208105	0.0953098	894	713	452	471	480	403	571	381	488	998	502	274
EA719_006130|LysE_family_translocator	1.36426	3.96763	1.7172	2.31053	0.020859	0.0954537	4	1	2	1	0	2	5	1	1	0	0	0
EA719_017190|H-NS_histone_family_protein	263.13	-0.28455	0.123259	-2.30856	0.020968	0.0958733	403	312	200	187	205	182	285	163	270	693	373	198
CP039518_2578782_2578995	93.4175	-0.487429	0.211192	-2.30798	0.0210001	0.0959414	120	111	83	52	81	71	81	69	78	228	156	75
CP039518_645240_645422	61.5263	-0.566987	0.245771	-2.30697	0.0210563	0.0961193	102	74	41	39	30	66	60	38	51	166	103	49
CP039518_2605420_2605485	52.0438	0.639102	0.277297	2.30475	0.0211803	0.0966059	67	67	46	44	69	40	77	37	47	84	40	25
EA719_005925|DUF423_domain-containing_protein	86.9998	-0.482521	0.209601	-2.3021	0.0213297	0.0972075	128	127	73	75	79	55	72	44	84	208	115	72
CP039518_601838_602135	98.6604	0.53698	0.233301	2.30166	0.0213545	0.0972407	113	60	77	61	90	96	144	76	148	204	123	45
CP039518_1027666_1027798	16.5907	1.09173	0.474813	2.29929	0.0214886	0.0977119	41	38	11	20	14	9	14	16	19	22	8	5
EA719_004415|cell_envelope_integrity_protein_TolA	240.162	0.322684	0.140352	2.2991	0.0214993	0.0977119	396	255	164	174	186	182	357	176	286	561	268	135
EA719_002140|50S_ribosomal_protein_L18	3298.98	0.186413	0.0810881	2.2989	0.0215107	0.0977119	7035	5258	3300	3077	3007	2903	2817	2074	3015	5365	2901	1725
EA719_010395|OXA-51_family_carbapenem-hydrolyzing_class_D_beta-lactamase_OXA-66	51.2217	-0.584319	0.25427	-2.29803	0.02156	0.0978561	65	59	39	32	40	39	53	21	55	149	73	50
EA719_002690|LemA_family_protein	11.3789	-1.27084	0.553192	-2.29729	0.0216022	0.0979676	17	22	6	9	6	6	8	4	8	28	15	19
EA719_010090|(d)CMP_kinase	2049.36	0.207473	0.0903334	2.29675	0.0216333	0.0980286	3540	2802	1706	1808	1762	1950	2233	1440	1904	3634	1955	1254
CP039518_3237921_3238169	2631.27	0.238796	0.103988	2.29638	0.0216544	0.0980442	5404	3874	2282	2554	2357	2958	2561	1675	2108	3871	2251	1414
CP039518_822979_823081	42.9786	0.681519	0.29712	2.29375	0.0218048	0.0986448	103	69	48	45	38	19	52	33	39	67	29	18
CP039518_3326189_3326376	158.826	0.375446	0.163754	2.29275	0.0218626	0.0988263	290	218	122	130	141	153	164	120	169	235	145	104
EA719_014280|hypothetical_protein	106.679	0.437582	0.190965	2.29142	0.0219391	0.0990308	183	144	96	87	89	105	147	73	99	202	94	50
EA719_003375|Asp-tRNA(Asn)/Glu-tRNA(Gln)_amidotransferase_subunit_GatA	503.902	0.285677	0.124677	2.29134	0.0219435	0.0990308	940	731	492	435	405	448	553	380	440	991	486	227
EA719_008840|NUDIX_domain-containing_protein	45.9028	0.591769	0.25844	2.28977	0.0220347	0.0993616	90	65	35	37	33	45	56	37	52	82	36	23
CP039518_411087_411213	6.16553	1.65202	0.721734	2.28896	0.0220819	0.099494	6	11	4	2	6	6	7	9	11	7	5	1
EA719_009720|3-deoxy-7-phosphoheptulonate_synthase	466.185	0.260157	0.11371	2.28789	0.0221437	0.0996915	839	648	344	361	351	371	587	378	448	959	476	285
CP039518_3012421_3012581	90.1305	0.464382	0.203385	2.28327	0.0224147	0.10083	153	133	83	78	77	78	80	72	108	133	86	49
EA719_004315|lipoprotein-releasing_ABC_transporter_permease_subunit	159.61	0.363099	0.159195	2.28085	0.0225572	0.101389	265	195	117	119	116	106	244	132	168	367	169	90
EA719_002350|lytic_transglycosylase_domain-containing_protein	260.736	0.300357	0.131736	2.27999	0.0226084	0.101516	400	327	220	157	197	188	317	221	321	579	278	165
CP039518_924899_924955	126.867	0.41199	0.180781	2.27895	0.0226703	0.101516	214	153	125	97	100	112	157	102	127	198	147	66
EA719_016505|YafY_family_transcriptional_regulator	19.5356	-0.945662	0.414963	-2.27891	0.0226727	0.101516	35	20	16	10	9	8	25	8	14	48	57	17
CP039518_687779_688073	17.94	-1.05043	0.460937	-2.27889	0.0226733	0.101516	31	38	13	5	6	20	10	8	16	51	29	19
CP039518_2733370_2733508	84.1546	-0.535493	0.234985	-2.27884	0.0226767	0.101516	141	132	79	62	81	45	58	45	81	167	123	74
EA719_002510|DUF2147_domain-containing_protein	75.525	-0.530535	0.232894	-2.27801	0.0227259	0.101654	174	107	53	52	56	61	86	31	55	167	109	64
EA719_014220|class_II_glutamine_amidotransferase	97.6096	0.487097	0.213917	2.27703	0.0227843	0.101818	229	153	73	90	88	79	81	72	119	165	67	52
EA719_003330|patatin-like_phospholipase_family_protein	79.7541	0.465484	0.204475	2.27649	0.0228167	0.101818	132	95	73	47	69	63	93	69	99	140	85	46
EA719_018220|UDP-glucose_4-epimerase_GalE	361.038	0.277384	0.121848	2.27648	0.0228174	0.101818	638	457	297	237	296	282	485	278	366	752	403	204
EA719_007725|RIP_metalloprotease_RseP	467.905	0.252118	0.110896	2.27346	0.0229985	0.102543	930	651	394	408	393	388	544	343	415	884	474	243
EA719_005020|high_frequency_lysogenization_protein_HflD	120.398	0.403278	0.177496	2.27204	0.0230843	0.102844	217	157	114	90	86	92	175	91	118	242	121	62
EA719_005900|hydrolase	54.4269	0.557631	0.24551	2.27132	0.0231275	0.102953	107	71	47	48	51	50	72	38	52	80	57	21
EA719_003210|purine-binding_chemotaxis_protein_CheW	27.924	-0.791353	0.348476	-2.27089	0.0231534	0.102986	56	40	27	16	14	14	19	9	35	70	46	31
EA719_010515|TetR/AcrR_family_transcriptional_regulator	8.94013	-1.33331	0.587295	-2.27026	0.023192	0.103065	16	17	8	3	4	3	5	4	7	21	19	13
CP039518_521864_521919	2378.02	0.280912	0.12375	2.26999	0.0232083	0.103065	4603	3790	2340	1782	2273	2031	2702	1499	2161	3287	2282	1432
CP039518_3103291_3103620	340.326	0.283306	0.12498	2.26682	0.0234014	0.10384	597	432	305	249	284	216	390	277	383	674	348	220
EA719_006425|transglutaminase_family_protein	166.404	0.363734	0.160558	2.26545	0.0234854	0.10413	251	196	150	122	130	146	190	119	220	311	182	95
EA719_008545|MerR_family_transcriptional_regulator	67.3162	0.511409	0.225799	2.26489	0.0235194	0.104197	139	98	56	62	42	43	85	49	87	131	70	28
EA720_19495|DsbC_family_protein	1.07163	-4.34958	1.9211	-2.2641	0.0235677	0.104329	0	0	0	0	0	0	0	0	0	5	5	4
CP039518_312543_312741	26.9543	-0.928478	0.410166	-2.26366	0.0235949	0.104366	65	59	8	17	19	10	25	15	15	63	56	25
CP039518_1703908_1704256	8.71617	-1.45542	0.643162	-2.26292	0.0236409	0.104486	28	6	8	3	8	5	7	2	5	30	20	6
CP039518_3723147_3723303	48.7071	-0.628514	0.277801	-2.26246	0.0236691	0.104527	70	80	39	45	36	43	46	23	32	98	82	36
CP039518_1752799_1752959	18.4873	-0.928534	0.410497	-2.26198	0.0236989	0.104576	25	18	16	5	12	14	18	13	11	52	43	18
EA719_013055|hypothetical_protein	43.9982	-0.617662	0.273462	-2.25868	0.0239034	0.105395	57	34	31	20	33	24	37	27	58	162	74	41
EA719_003700|hypothetical_protein	531.689	-0.319815	0.141909	-2.25366	0.0242177	0.106696	1124	695	472	431	398	405	411	278	578	1098	672	413
EA719_004695|hypothetical_protein	112.301	0.413486	0.183569	2.25249	0.0242915	0.106937	190	135	84	71	60	86	171	87	149	238	150	56
CP039518_3726841_3727216	12.6512	-1.27403	0.566275	-2.24984	0.0244592	0.10759	17	25	15	12	3	3	13	1	10	53	24	9
EA719_008090|3-deoxy-7-phosphoheptulonate_synthase	449.216	0.256337	0.114227	2.24411	0.0248256	0.109115	954	643	376	393	324	352	466	338	463	806	453	264
EA719_000415|DUF885_domain-containing_protein	4.96272	-2.05342	0.915389	-2.24322	0.0248828	0.10928	6	4	5	9	4	2	3	1	1	13	12	4
EA719_002165|50S_ribosomal_protein_L36	2950.64	0.228927	0.102113	2.2419	0.0249678	0.109567	5759	4731	3086	2870	2840	2684	2447	1850	2682	4352	2440	1589
CP039518_2858406_2858659	222.682	-0.43041	0.192343	-2.23772	0.0252392	0.11067	358	243	135	184	139	133	158	175	253	495	399	204
CP036286_24440_24696	1.04722	-4.32439	1.93372	-2.2363	0.0253318	0.110989	0	0	0	0	0	0	0	0	0	8	3	4
EA719_017175|type_II_secretion_system_protein_GspD	210.765	-0.325065	0.145418	-2.23538	0.0253925	0.111167	440	331	178	157	165	136	206	121	179	524	231	162
EA719_014985|ATP-binding_protein	343.449	-0.334422	0.149911	-2.2308	0.0256942	0.112399	761	597	238	290	271	256	256	213	301	744	398	252
EA719_015610|pantoate--beta-alanine_ligase	192.23	0.382336	0.171475	2.22969	0.0257684	0.112635	283	282	174	164	166	150	266	148	167	383	183	95
EA719_003190|efflux_RND_transporter_periplasmic_adaptor_subunit	62.1091	-0.502546	0.225683	-2.22678	0.0259619	0.113392	123	88	49	44	41	42	58	41	50	186	93	39
EA719_002245|ribonuclease_R	429.558	0.244725	0.110048	2.22379	0.0261623	0.114178	748	541	356	342	355	357	468	327	476	896	474	221
EA719_004745|nitronate_monooxygenase	93.2468	-0.551043	0.247882	-2.223	0.0262158	0.11424	163	87	60	63	34	60	63	62	129	254	174	93
CP039518_1879445_1879740	4.17749	2.16958	0.97598	2.22297	0.0262176	0.11424	7	11	1	5	5	0	7	5	6	4	1	1
EA719_004005|hypothetical_protein	128.397	-0.380722	0.171527	-2.21961	0.0264454	0.115142	222	158	95	122	91	105	137	70	105	325	163	97
EA719_001825|peptidase_S8	29.6301	-0.673056	0.303405	-2.21834	0.0265315	0.115406	40	26	19	13	16	13	30	16	39	101	62	30
EA719_017185|type_II_secretion_system_protein_N	77.307	-0.453742	0.204576	-2.21796	0.0265573	0.115406	185	125	68	42	48	48	67	45	73	195	121	52
CP039518_2288279_2288404	1.93254	3.38847	1.52785	2.2178	0.0265684	0.115406	2	2	0	3	3	2	1	4	3	1	0	0
EA719_002160|preprotein_translocase_subunit_SecY	12460.4	0.184247	0.0831819	2.21499	0.0267608	0.116151	25803	20473	12573	12109	11642	11277	10398	7668	11006	19341	10632	6509
CP039518_1149264_1149325	7.36131	-1.3896	0.627776	-2.21353	0.0268608	0.116495	13	8	6	3	4	2	4	3	7	25	13	12
EA719_011490|phenylacetate-CoA_oxygenase_subunit_PaaI	419.137	-0.310588	0.14045	-2.21137	0.0270104	0.117052	840	648	392	300	319	389	322	211	425	989	456	283
CP039518_1423377_1423477	57.0883	-0.51187	0.231709	-2.20911	0.0271671	0.117639	62	57	21	32	41	42	62	37	65	180	90	62
EA719_008175|3-oxoadipyl-CoA_thiolase	12.8034	-1.11938	0.507739	-2.20463	0.0274803	0.118903	12	17	8	13	6	10	14	4	8	53	16	14
EA719_008345|primary-amine_oxidase	8.29173	-1.45274	0.65917	-2.20389	0.0275318	0.119033	2	7	3	1	3	11	10	2	6	37	24	9
EA719_005455|anthranilate_phosphoribosyltransferase	330.59	0.280591	0.127348	2.20334	0.0275709	0.11911	661	501	264	260	258	296	397	210	346	660	311	175
EA719_004710|MFS_transporter	32.0484	-0.708298	0.321749	-2.2014	0.0277078	0.119608	50	50	32	18	15	20	34	11	32	88	65	24
CP039518_2528033_2528246	150.953	0.38436	0.17463	2.201	0.0277363	0.119638	265	221	144	112	135	118	193	116	132	225	149	94
EA719_012060|HAD-IIIA_family_hydrolase	134.628	0.361764	0.164398	2.20054	0.0277689	0.119686	263	175	112	114	87	93	167	103	158	275	128	81
EA719_016530|long-chain-acyl-CoA_synthetase	81.4999	-0.435711	0.198049	-2.20001	0.0278059	0.119724	159	115	63	50	65	58	71	52	75	217	122	55
EA719_003505|NfeD_family_protein	102.916	-0.404071	0.183685	-2.19981	0.0278207	0.119724	188	151	92	88	88	77	90	62	75	216	132	78
CP039518_2473062_2473314	27.6118	-0.781007	0.355262	-2.1984	0.0279207	0.120061	42	50	27	28	21	19	16	12	23	62	44	19
EA719_018235|UTP--glucose-1-phosphate_uridylyltransferase_GalU	571.67	0.230821	0.105125	2.19568	0.0281147	0.120802	951	762	506	423	485	425	682	436	587	1172	624	327
EA719_002035|flavohemoprotein	74.2573	-0.530006	0.2415	-2.19464	0.0281892	0.121028	123	93	67	49	46	59	82	24	81	224	116	51
CP039518_3571655_3571763	7328.92	0.211991	0.0966445	2.19351	0.0282705	0.121207	14570	12152	7012	6841	7128	6613	6465	4654	6491	10548	6363	4132
EA720_19505|type_IV_conjugative_transfer_system_protein_TraV	0.99922	-4.28851	1.95513	-2.19346	0.0282744	0.121207	0	0	0	0	0	0	0	0	0	8	6	2
EA719_016240|peptide-methionine_(S)-S-oxide_reductase_MsrA	419.856	0.241908	0.110368	2.19183	0.0283917	0.12152	817	578	366	354	339	335	457	331	391	788	441	228
CP039518_3097052_3097136	541.913	0.249758	0.113952	2.19178	0.0283953	0.12152	932	699	489	445	437	485	610	428	498	956	579	316
EA719_012205|hypothetical_protein	5.87577	1.70013	0.775768	2.19154	0.0284129	0.12152	15	14	2	6	4	5	8	5	8	4	3	2
EA719_000265|dienelactone_hydrolase_family_protein	199.594	-0.336564	0.153646	-2.19052	0.0284864	0.12174	235	222	149	119	144	149	235	139	192	584	321	147
EA719_018330|FKBP-type_peptidyl-prolyl_cis-trans_isomerase	137.659	-0.366529	0.16752	-2.18796	0.0286722	0.12244	220	184	96	97	97	107	133	85	136	339	170	131
EA719_003590|SDR_family_NAD(P)-dependent_oxidoreductase	137.615	-0.3499	0.159961	-2.18741	0.0287125	0.122458	251	176	120	98	97	84	149	77	131	340	191	113
EA719_005045|hypothetical_protein	350.29	0.296311	0.135469	2.1873	0.0287205	0.122458	454	349	270	264	238	289	512	256	435	753	426	220
EA719_005615|type_I_methionyl_aminopeptidase	175.725	0.330854	0.151308	2.18663	0.0287696	0.12255	366	262	161	133	138	136	212	136	160	346	153	96
EA719_007860|MarR_family_transcriptional_regulator	42.49	-0.586686	0.268334	-2.1864	0.028786	0.12255	71	59	28	28	34	28	35	21	46	116	61	40
EA719_009635|YARHG_domain-containing_protein	219.561	0.324179	0.148333	2.18548	0.0288536	0.122744	430	294	193	175	194	161	207	157	279	389	219	127
EA719_015700|NAD(P)_transhydrogenase_subunit_alpha	48.2439	-0.548772	0.251169	-2.18487	0.0288986	0.122773	63	36	33	40	24	30	51	35	46	157	83	43
EA719_009205|polyphosphate_kinase_1	72.4679	-0.503475	0.230446	-2.18478	0.0289047	0.122773	162	99	49	58	45	47	48	46	77	192	106	56
EA719_011065|SDR_family_oxidoreductase	212.072	-0.391878	0.179406	-2.1843	0.0289402	0.12283	108	115	95	85	129	138	309	168	252	752	408	218
EA719_012675|NADPH-dependent_2,4-dienoyl-CoA_reductase	15.911	-1.04237	0.477319	-2.18381	0.0289762	0.122834	32	29	18	11	11	6	11	1	18	52	22	14
EA719_004640|SDR_family_oxidoreductase	119.598	-0.366529	0.167853	-2.18363	0.0289893	0.122834	207	136	92	79	90	103	122	72	112	312	173	87
EA719_003765|succinate_dehydrogenase_flavoprotein_subunit	3034.86	0.170938	0.0782905	2.18338	0.0290075	0.122834	5800	4498	2688	2741	2514	2628	3095	2055	2849	5870	2922	1645
CP039518_325432_325501	111.217	0.422297	0.193501	2.1824	0.0290798	0.123047	224	150	108	84	72	99	125	105	98	178	114	61
EA720_02540|YebC/PmpR_family_DNA-binding_transcriptional_regulator	350.346	0.259515	0.118993	2.18093	0.0291887	0.123414	666	492	309	281	292	244	435	251	344	681	379	189
EA719_013510|hypothetical_protein	55.6244	0.527758	0.242051	2.18036	0.0292306	0.123497	84	64	49	41	28	35	81	46	79	90	71	36
CP039518_3621096_3621239	50.8872	-0.617941	0.283497	-2.17971	0.0292791	0.123608	70	81	42	38	37	46	43	30	38	176	50	38
EA719_014740|hypothetical_protein	51.2283	-0.552097	0.253535	-2.1776	0.0294359	0.12417	98	71	38	28	38	27	44	31	51	114	92	48
CP039518_945610_945701	4.31134	2.04865	0.940923	2.17728	0.0294599	0.12417	10	9	6	5	2	1	10	4	3	3	3	0
CP039518_2988472_2988642	6.22359	-1.76086	0.80884	-2.17702	0.0294792	0.12417	3	6	5	6	8	6	2	3	2	9	12	9
CP039518_1053080_1053355	28.0358	-0.742102	0.34099	-2.17632	0.0295316	0.124296	37	23	31	13	22	17	27	17	23	93	48	24
EA719_017090|DNA-directed_RNA_polymerase_subunit_beta'	13654.9	0.207596	0.0954318	2.17534	0.0296047	0.124439	28535	22077	12598	13342	11762	12148	11261	8790	13482	22699	11995	7207
CP039518_3659718_3659812	13.2988	-1.19744	0.550482	-2.17527	0.0296102	0.124439	19	6	12	5	14	15	11	3	10	27	21	20
CP039518_917951_918267	30.5095	-0.773034	0.355451	-2.1748	0.0296451	0.124492	44	33	32	28	20	18	16	18	30	63	62	26
EA719_013875|hypothetical_protein	75.1467	0.456768	0.21008	2.17426	0.0296857	0.124568	114	68	45	62	68	51	113	61	96	160	94	35
EA719_006920|mechanosensitive_ion_channel	67.4784	0.507003	0.23322	2.17392	0.0297109	0.12458	91	67	53	48	50	74	101	51	81	146	67	31
CP039518_3795910_3796284	1.06134	-3.99544	1.8407	-2.17061	0.0299605	0.125531	3	0	0	1	0	0	0	0	0	7	4	2
EA719_007835|DUF159_family_protein	96.6166	0.43912	0.202334	2.17027	0.0299861	0.125544	129	64	56	85	64	91	146	74	134	187	125	57
EA719_015845|MacB_family_efflux_pump_subunit	42.2877	0.59771	0.275518	2.1694	0.0300522	0.125726	92	70	37	34	32	29	44	32	58	80	38	15
CP039518_3518701_3518992	2.26682	-3.33422	1.53788	-2.16806	0.0301543	0.12602	7	2	0	3	4	0	1	0	0	8	6	2
EA719_009575|hypothetical_protein	68.0238	-0.483672	0.223108	-2.16788	0.0301676	0.12602	144	131	69	38	49	44	57	44	47	163	98	43
CP039518_1626162_1626260	4.90873	-1.72434	0.796957	-2.16365	0.0304912	0.127276	10	6	4	1	3	1	3	1	4	13	13	8
CP039518_521729_521787	50.1008	0.549347	0.253956	2.16316	0.030529	0.127338	127	82	44	41	40	34	51	37	58	77	39	27
EA719_016650|electron_transfer_flavoprotein-ubiquinone_oxidoreductase	740.669	-0.226656	0.104822	-2.1623	0.0305954	0.127519	1428	1050	598	575	469	571	677	498	724	1686	982	530
EA719_012080|hypothetical_protein	185.265	-0.376453	0.174285	-2.15998	0.0307741	0.128096	159	101	103	89	125	104	236	138	236	523	393	183
EA719_007105|alpha/beta_hydrolase	95.4665	-0.395935	0.183311	-2.15991	0.0307798	0.128096	159	114	74	66	76	74	95	59	86	228	153	70
CP039518_617600_617755	50.193	-0.603147	0.279644	-2.15684	0.0310183	0.128984	80	84	41	46	31	53	37	27	35	101	59	47
EA719_014310|arginyltransferase	89.6783	-0.433448	0.20099	-2.15656	0.0310396	0.128984	169	108	82	76	75	91	72	40	82	204	108	63
CP036283_2490765_2490870	2.69971	-2.5438	1.1812	-2.15356	0.0312743	0.129862	2	0	0	1	2	3	0	2	1	17	10	2
EA719_017625|RidA_family_protein	87.4367	0.423667	0.196766	2.15314	0.0313073	0.129902	153	126	81	61	63	74	93	70	106	145	84	55
EA719_009865|HU_family_DNA-binding_protein	1160.21	-0.257043	0.119483	-2.15131	0.0314521	0.130405	2032	1633	974	927	1046	716	1125	776	981	2571	1411	901
EA719_011095|hypothetical_protein	78.5255	-0.412647	0.191959	-2.14967	0.0315817	0.130845	96	75	38	36	38	46	96	61	91	265	127	84
CP039518_532757_532808	7.90883	1.41146	0.656735	2.1492	0.0316184	0.1309	14	16	6	2	6	4	7	17	8	10	7	2
CP039518_352539_352692	1.91036	-3.37427	1.57032	-2.14877	0.0316524	0.130943	9	7	1	1	1	2	0	0	0	4	2	2
EA719_009560|YcgL_domain-containing_protein	318.583	0.257346	0.119888	2.14656	0.0318287	0.13145	649	429	248	232	234	249	350	237	376	610	362	186
EA719_012685|GGDEF_domain-containing_protein	9.42649	-1.31487	0.612571	-2.14649	0.0318342	0.13145	27	11	11	6	9	3	7	1	7	35	12	8
EA719_000410|formimidoylglutamase	17.8761	-0.910375	0.424152	-2.14634	0.0318458	0.13145	35	19	5	7	15	11	14	13	14	50	38	20
EA719_002320|DUF3108_domain-containing_protein	253.851	0.269073	0.125393	2.14584	0.0318857	0.131517	424	307	200	193	204	220	311	177	294	509	272	152
EA719_010340|cAMP-activated_global_transcriptional_regulator_CRP	1372.64	-0.178589	0.083294	-2.14408	0.0320264	0.131999	2467	1887	1209	950	965	1003	1452	934	1261	3145	1741	1017
EA719_011740|hypothetical_protein	1051.02	0.186249	0.0868952	2.14337	0.0320832	0.132135	2242	1604	985	831	836	768	1129	739	992	1991	1029	614
EA719_016105|phosphate_acetyltransferase	609.268	-0.352321	0.165177	-2.13299	0.0329252	0.135503	754	577	493	285	395	436	789	455	544	2055	980	445
EA719_012585|FAD-binding_oxidoreductase	24.4867	-0.76219	0.357897	-2.12963	0.033202	0.136533	26	24	12	20	16	18	30	16	13	67	39	31
EA719_013295|16S_rRNA_(guanine(966)-N(2))-methyltransferase_RsmD	30.9925	0.686068	0.322195	2.12936	0.0332246	0.136533	57	56	32	24	22	25	41	20	36	38	33	13
EA719_008875|hypothetical_protein	2.04204	-3.36388	1.58066	-2.12816	0.0333242	0.136841	6	2	0	4	0	1	0	1	0	11	6	1
EA719_002545|OmpA_family_protein	259.668	0.291889	0.137185	2.1277	0.0333617	0.136881	439	370	232	191	215	190	344	168	286	500	294	140
CP039518_1931757_1931832	44.6214	0.588333	0.276545	2.12744	0.0333833	0.136881	80	60	45	30	31	35	64	26	65	89	47	16
CP039518_1154342_1154598	12.7533	-1.1017	0.51845	-2.12499	0.0335876	0.137617	30	29	8	6	6	11	12	5	6	50	17	9
CP039518_3161476_3161528	7.90576	-1.44043	0.679496	-2.11985	0.0340187	0.139281	11	6	9	8	2	1	4	7	3	34	22	5
CP039518_2598730_2599005	125.588	0.371903	0.175519	2.11887	0.0341015	0.139517	261	169	106	102	90	75	157	95	145	252	108	82
CP039518_2334355_2334606	22.8067	-0.741655	0.350121	-2.11828	0.0341512	0.139618	25	28	17	9	9	10	19	18	25	94	38	24
EA719_003395|rod_shape-determining_protein_MreD	114.394	0.395317	0.18669	2.11751	0.0342169	0.139784	239	184	117	94	81	79	134	94	105	234	103	48
CP039518_519649_520189	1872.1	0.230357	0.108893	2.11544	0.0343925	0.140313	3964	3070	1648	1359	1738	1491	1980	1384	1600	3034	1843	1095
CP039518_3108066_3108293	272.405	0.28183	0.133228	2.11539	0.0343968	0.140313	523	431	261	250	238	263	251	169	273	446	220	150
EA719_000935|two_pore_domain_potassium_channel_family_protein	9.61364	-1.23189	0.582626	-2.11437	0.0344835	0.140563	9	15	4	10	6	6	10	5	3	37	14	11
EA719_013250|META_domain-containing_protein	1176.99	0.245423	0.116219	2.11174	0.0347092	0.141379	1663	1284	943	787	933	855	1692	951	1253	2780	1378	707
CP039518_521995_522328	8205.69	0.213681	0.101251	2.11041	0.0348227	0.141738	15185	12515	7700	6603	7616	6937	9233	5698	6852	13808	7751	4869
CP036286_6246_6464	0.948633	-4.19203	1.98708	-2.10965	0.0348886	0.141902	0	0	0	0	0	0	0	0	0	7	4	3
CP039518_2505472_2505735	2.6697	-2.91898	1.38403	-2.10904	0.0349407	0.141986	8	5	0	0	0	2	0	2	0	5	10	5
EA719_015375|BolA/IbaG_family_iron-sulfur_metabolism_protein	367.998	0.247107	0.117178	2.10882	0.0349601	0.141986	709	514	325	301	302	333	400	256	359	666	329	227
EA719_015315|putative_pilus_assembly_protein_FilE	21.8331	-0.84076	0.398773	-2.10837	0.0349991	0.14204	57	28	20	10	14	15	17	12	14	40	35	26
EA719_007080|iron-containing_alcohol_dehydrogenase	68.5244	-0.475566	0.225784	-2.10629	0.0351793	0.142667	107	70	65	46	41	48	57	47	72	208	110	48
EA719_014850|cold_shock_domain-containing_protein	113.5	0.386114	0.183665	2.10228	0.035529	0.14398	215	147	90	99	109	98	133	69	129	165	125	61
EA719_012295|KTSC_domain-containing_protein	18.8501	0.902393	0.430379	2.09674	0.0360166	0.14585	45	13	16	12	16	20	23	13	32	29	18	6
EA719_016380|aspartate-semialdehyde_dehydrogenase	513.058	0.227953	0.108745	2.09623	0.0360619	0.145927	1043	730	470	441	406	409	580	359	478	1019	479	280
CP039518_3198471_3198576	73.324	0.484985	0.231738	2.09282	0.0363652	0.146943	140	73	48	72	67	66	111	55	62	118	68	43
EA719_008625|filamentous_hemagglutinin_N-terminal_domain-containing_protein	106.942	0.438345	0.209452	2.09281	0.0363658	0.146943	313	227	108	125	115	88	77	51	81	128	61	36
EA719_005220|hypothetical_protein	1.24097	-3.67073	1.75456	-2.09211	0.036429	0.147092	3	3	2	0	0	1	0	0	0	5	6	0
EA719_001055|FAD-binding_protein	256.849	0.304054	0.145371	2.09157	0.0364769	0.147149	460	368	239	246	207	265	288	177	216	471	217	126
CP039518_1866364_1866606	1.60116	-3.38001	1.61631	-2.09119	0.0365112	0.147149	3	3	0	1	0	0	1	0	0	6	3	5
EA719_000475|hypothetical_protein	1.25883	-3.65748	1.7491	-2.09106	0.0365225	0.147149	3	1	1	0	0	3	0	0	0	4	5	1
EA719_005035|gamma_carbonic_anhydrase_family_protein	64.1104	0.528474	0.253052	2.0884	0.0367613	0.148004	133	84	46	41	51	65	65	63	72	99	81	24
EA719_012485|hypothetical_protein	34.0999	-0.668649	0.320265	-2.0878	0.0368158	0.148116	82	57	28	26	30	26	21	17	27	71	60	18
CP036286_68784_68945	0.928313	-4.18165	2.00309	-2.0876	0.036834	NA	0	0	0	0	0	0	0	0	0	8	5	2
EA719_000440|phosphatidylglycerophosphatase_A	183.574	0.344762	0.165268	2.08607	0.0369719	0.148636	340	193	172	146	119	142	241	152	192	400	178	105
EA719_017420|P-II_family_nitrogen_regulator	466.775	-0.272342	0.13073	-2.08323	0.0372302	0.149497	795	666	425	382	405	340	389	271	460	918	589	361
EA719_004810|M61_family_metallopeptidase	241.221	0.282078	0.135435	2.08276	0.0372733	0.149497	460	361	219	184	215	213	263	172	232	419	268	111
EA719_009950|nucleoside-diphosphate_sugar_epimerase	59.3914	-0.494083	0.237251	-2.08253	0.0372941	0.149497	112	65	52	36	32	49	54	37	58	161	104	41
EA719_018655|metal/formaldehyde-sensitive_transcriptional_repressor	92.4158	0.412517	0.198096	2.08241	0.0373051	0.149497	200	138	86	70	73	61	115	53	115	164	80	56
EA719_005970|general_secretion_pathway_protein_GspL	154.441	-0.314977	0.151268	-2.08224	0.0373204	0.149497	290	191	117	118	111	101	160	107	135	397	223	110
CP039518_1303378_1303738	1.04636	3.90834	1.87734	2.08184	0.0373566	0.149534	2	1	0	2	0	1	4	0	3	0	0	0
EA719_017350|sigma-54-dependent_Fis_family_transcriptional_regulator	29.0438	-0.726781	0.349314	-2.0806	0.0374709	0.149883	55	39	17	20	15	34	28	18	15	73	43	27
EA719_011760|ABC_transporter_ATP-binding_protein	1.35483	3.77566	1.81695	2.07802	0.0377073	0.150721	7	0	3	0	2	0	2	1	3	0	0	0
EA719_007020|transaldolase	533.791	0.261083	0.125675	2.07744	0.0377608	0.150735	697	502	372	362	442	469	730	421	641	1301	633	301
CP039518_2686250_2686343	72.2812	0.454859	0.218963	2.07733	0.0377707	0.150735	119	85	64	62	56	51	82	61	87	114	67	52
EA719_000910|response_regulator_transcription_factor	129.316	0.373516	0.179826	2.0771	0.0377923	0.150735	236	191	109	144	104	100	138	94	126	198	117	75
CP039518_2124474_2124704	17.358	-0.97693	0.470634	-2.07577	0.0379148	0.151115	39	20	18	14	11	19	13	9	6	47	13	19
EA719_011435|hypothetical_protein	14.5569	-0.945617	0.455885	-2.07424	0.0380568	0.151573	38	18	12	6	10	8	10	9	10	36	27	15
CP039518_162376_162540	461.283	0.352143	0.170006	2.07136	0.0383251	0.152532	857	762	510	380	412	344	623	215	461	804	453	199
EA719_018460|bifunctional_riboflavin_kinase/FAD_synthetase	288.543	0.277779	0.134127	2.07102	0.0383569	0.15255	584	490	287	200	224	252	335	172	288	481	277	164
EA719_011310|UTRA_domain-containing_protein	5.51183	-1.83069	0.884723	-2.06922	0.0385254	0.15311	20	9	2	7	3	4	2	0	4	22	5	5
EA719_017725|peptide_deformylase	361.868	0.24144	0.116722	2.06851	0.0385924	0.153267	732	597	327	293	278	302	368	257	354	670	324	208
EA719_015865|oligoribonuclease	97.7771	0.448557	0.21725	2.06471	0.0389507	0.154553	218	183	95	89	69	82	107	67	94	188	90	26
EA719_007595|hypothetical_protein	124.14	-0.364589	0.1766	-2.06448	0.0389718	0.154553	223	168	100	86	87	93	104	75	130	265	175	110
EA719_016655|sulfurtransferase_TusA	29.7456	0.745286	0.361643	2.06083	0.039319	0.155819	51	55	17	35	23	11	34	25	44	50	27	13
EA719_004280|ABC_transporter_permease	30.7863	-0.662643	0.321837	-2.05894	0.0394998	0.156424	52	46	21	14	24	20	23	14	38	96	53	24
EA719_015745|tRNA_threonylcarbamoyladenosine_dehydratase	53.1867	0.518327	0.251857	2.05802	0.0395881	0.156662	103	82	37	41	47	51	61	36	67	106	42	23
EA719_003285|YdcF_family_protein	23.9484	0.758168	0.368644	2.05664	0.039721	0.157076	43	39	18	14	29	13	32	24	24	38	19	12
EA719_004610|ribonuclease_III	108.128	0.489701	0.238161	2.05618	0.0397654	0.15714	281	150	87	132	82	69	102	91	104	202	81	44
EA720_02100|30S_ribosomal_protein_S1	14907.7	0.204407	0.0995431	2.05345	0.040029	0.158038	28254	22475	12773	14776	13389	11448	15029	10339	13820	25661	13709	8862
CP039518_280660_280958	87.7911	0.451646	0.219968	2.05324	0.0400495	0.158038	140	104	66	52	82	106	106	66	99	170	71	49
CP039518_941474_941868	79.5252	-0.474984	0.231533	-2.05147	0.0402211	0.158602	144	106	62	65	58	52	50	49	87	166	111	77
EA719_015520|integration_host_factor_subunit_alpha	481.503	0.228354	0.111446	2.04901	0.0404607	0.159434	695	551	341	395	375	366	540	380	612	946	606	308
EA719_012095|hypothetical_protein	47.4687	0.595161	0.290572	2.04824	0.0405368	0.159621	69	53	32	32	54	41	90	34	41	88	52	19
CP039518_3162851_3163076	13.8211	-1.01556	0.49629	-2.04629	0.0407275	0.160258	36	16	6	8	7	6	8	13	8	44	35	10
CP039518_2542038_2542273	3.3633	-2.2243	1.08824	-2.04394	0.0409591	0.161056	3	0	3	3	4	1	1	0	3	8	9	6
EA719_004205|DNA_repair_protein_RadA	75.0392	0.426542	0.208859	2.04225	0.041127	0.161602	137	113	58	56	69	54	84	64	84	146	78	33
CP039518_2194069_2194321	89.6755	-0.418216	0.204836	-2.04172	0.0411798	0.161695	173	102	72	59	52	79	72	58	93	216	137	72
CP039518_618988_619161	125.043	-0.361311	0.177176	-2.03928	0.0414218	0.16253	207	175	110	97	117	110	100	84	94	253	172	86
EA719_007615|hypothetical_protein	48.5924	0.531813	0.261132	2.03657	0.0416933	0.16348	48	34	18	40	36	39	62	38	97	91	65	33
EA719_001110|hypothetical_protein	17.0648	0.925327	0.45526	2.03252	0.0421007	0.164961	30	20	24	11	15	10	32	7	23	25	11	9
EA719_006535|hypothetical_protein	7.80122	1.21063	0.596494	2.02958	0.0423991	0.166013	15	8	8	3	5	5	11	9	13	10	5	5
CP039518_580274_580563	162.733	-0.371213	0.1831	-2.02738	0.0426239	0.166776	316	213	165	108	126	144	142	68	171	338	214	125
EA719_009520|iron-containing_redox_enzyme_family_protein	114.094	-0.350901	0.173113	-2.02701	0.0426619	0.166807	236	165	98	90	70	81	111	66	103	296	146	80
EA719_008205|protocatechuate_3,4-dioxygenase_subunit_alpha	12.9335	-1.12663	0.555942	-2.02652	0.0427118	0.166885	22	24	11	19	6	5	6	3	13	47	17	9
CP039518_3482000_3482212	1847.74	0.243868	0.120391	2.02563	0.0428023	0.167121	3414	2600	1666	1908	1699	1675	1721	1292	1673	2574	1667	1142
EA719_007850|EAL_domain-containing_protein	200.58	0.355278	0.175604	2.02318	0.0430546	0.167881	361	255	197	128	154	179	204	153	247	294	208	138
EA719_007950|hypothetical_protein	752.042	-0.210496	0.104043	-2.02315	0.0430574	0.167881	980	761	526	559	503	567	880	518	810	1842	1127	623
EA719_004930|acyl-CoA_desaturase	340.619	-0.35069	0.17352	-2.02104	0.0432758	0.168615	608	547	277	445	408	313	177	142	289	588	314	199
EA719_015090|flavin_reductase	32.8728	0.692461	0.342908	2.01938	0.0434477	0.169157	62	59	29	36	34	34	24	16	45	45	17	14
CP039519_15722_15811	2.48813	2.42799	1.20254	2.01906	0.0434814	0.169157	2	0	4	1	2	1	3	5	6	2	2	0
EA719_012335|glutathione_S-transferase	81.9403	-0.412024	0.204092	-2.01882	0.0435062	0.169157	144	107	78	59	51	45	73	46	92	229	115	64
EA719_014495|4-(cytidine_5'-diphospho)-2-C-methyl-D-erythritol_kinase	1959.87	0.227197	0.112599	2.01775	0.043617	0.169469	4523	3082	1681	1699	1670	1428	2091	1469	1599	3279	1926	1104
EA719_010070|orotidine-5'-phosphate_decarboxylase	197.959	0.291003	0.144264	2.01716	0.0436788	0.169591	395	307	188	152	178	165	227	130	186	374	169	105
EA719_001045|hydrolase	132.166	-0.338693	0.167931	-2.01686	0.0437106	0.169596	212	151	122	84	100	106	137	78	126	342	179	101
CP039518_3529833_3529889	1.20258	-3.47067	1.72126	-2.01635	0.0437631	0.169681	1	3	0	1	2	1	0	0	0	7	2	1
EA719_017250|EamA_family_transporter	14.1221	-1.01077	0.501494	-2.01551	0.043851	0.169903	25	13	13	4	15	11	6	12	8	39	21	16
CP039518_3540874_3540932	14.9603	-0.979896	0.486824	-2.01283	0.044132	0.17076	16	25	7	11	11	6	10	7	16	57	15	21
CP039518_809339_809417	8.49786	-1.3397	0.665582	-2.01282	0.0441335	0.17076	18	13	8	6	6	13	3	1	7	21	14	5
EA719_005830|tetratricopeptide_repeat_protein	136.092	0.373991	0.185845	2.01238	0.0441799	0.170802	201	128	125	87	96	125	165	106	186	281	147	82
EA719_000525|alpha/beta_hydrolase	26.4952	-0.683727	0.339802	-2.01213	0.0442057	0.170802	50	31	21	13	15	25	24	13	24	72	37	28
CP039518_1611188_1611273	217.272	0.410027	0.203963	2.0103	0.0443994	0.171215	425	342	234	207	226	132	260	120	220	410	211	67
CP039518_888065_888500	414.597	-0.283276	0.140922	-2.01017	0.0444137	0.171215	622	575	377	321	320	280	383	253	422	869	539	356
CP039518_1000717_1000911	5.95707	-1.84876	0.919729	-2.01011	0.0444192	0.171215	29	3	0	2	1	2	3	1	6	51	8	4
EA719_003110|bifunctional_DNA-formamidopyrimidine_glycosylase/DNA-(apurinic_or_apyrimidinic_site)_lyase	103.572	0.383594	0.190855	2.00987	0.0444448	0.171215	220	162	87	96	64	82	112	69	125	175	106	54
EA719_003025|glucose/quinate/shikimate_family_membrane-bound_PQQ-dependent_dehydrogenase	1184.55	-0.191264	0.0951721	-2.00967	0.0444665	0.171215	2374	1703	1034	1054	992	870	1096	735	1008	2696	1305	761
CP039518_792399_792546	69.5731	-0.473833	0.235911	-2.00852	0.0445876	0.171562	114	78	55	58	42	57	78	47	46	221	83	54
CP039518_3453577_3453677	3.486	-2.15697	1.07501	-2.00646	0.0448071	0.172287	5	2	6	0	3	1	1	1	2	9	5	8
EA719_018290|pseudaminic_acid_cytidylyltransferase	341.814	0.260554	0.130011	2.00409	0.0450609	0.173095	613	465	308	246	247	276	438	246	358	756	377	167
CP039518_992496_992796	28.7587	-0.709096	0.353861	-2.00388	0.0450827	0.173095	42	18	21	18	22	34	24	10	33	90	41	26
EA719_019040|hypothetical_protein	22.8992	0.726335	0.362511	2.00362	0.0451104	0.173095	41	23	22	20	20	18	35	14	29	34	20	12
EA719_006520|flavoprotein	36.9686	-0.577727	0.288396	-2.00324	0.0451516	0.173133	79	46	35	22	19	26	34	19	34	86	57	36
EA719_000845|peptide_chain_release_factor_2	392.093	0.251594	0.125733	2.00102	0.0453905	0.173929	825	611	342	382	338	287	419	275	345	719	353	206
EA719_003780|hypothetical_protein	1036.05	0.222421	0.11154	1.99409	0.0461417	0.176642	1766	1403	1000	750	865	958	1102	766	1025	1860	1036	634
CP039518_3856236_3856569	8296.53	0.200176	0.100394	1.99391	0.0461619	0.176642	15472	12525	7776	6679	7457	7032	9389	5703	7027	13758	8006	5057
CP036286_22941_23009	0.885084	-4.09724	2.05866	-1.99025	0.0465632	NA	0	0	0	0	0	0	0	0	0	9	2	3
EA719_002745|nucleoside-diphosphate_sugar_epimerase	61.9665	-0.450512	0.226362	-1.99023	0.0465657	0.177966	132	78	58	40	38	45	50	41	56	146	91	50
EA719_014615|23S_rRNA_pseudouridine(2605)_synthase_RluB	462.417	0.207804	0.104415	1.99017	0.0465719	0.177966	900	681	367	333	352	347	513	358	487	876	538	275
CP039518_2197221_2197805	38.4633	0.641154	0.322396	1.98872	0.0467323	0.178349	51	43	21	20	28	17	70	42	55	106	57	8
EA719_004065|glycerophosphodiester_phosphodiesterase	4.69335	-1.73534	0.87261	-1.98868	0.0467363	0.178349	3	7	3	0	4	1	1	2	5	18	6	11
EA719_010120|general_secretion_pathway_protein_GspK	46.895	-0.505819	0.254823	-1.98498	0.047147	0.179792	105	60	45	34	32	31	42	28	36	114	65	37
EA719_007390|MFS_transporter	10.7361	-1.06948	0.539107	-1.9838	0.0472782	0.180071	20	13	15	7	7	4	7	4	9	28	22	9
CP036283_656810_658192	35.3471	-1.3634	0.687342	-1.98359	0.047302	0.180071	131	76	19	20	20	10	17	12	26	221	22	19
CP039518_1379481_1379600	1.27789	-3.32595	1.67685	-1.98345	0.0473172	0.180071	3	1	1	1	1	2	0	0	0	2	3	2
CP039518_338495_338567	90.2129	0.396946	0.200236	1.98239	0.0474361	0.1804	199	123	70	63	83	79	111	60	95	139	94	50
EA719_013645|glyoxalase	0.875127	-3.94192	1.98909	-1.98177	0.0475045	NA	2	0	0	0	0	0	0	0	0	8	3	2
EA719_002980|SAM-dependent_methyltransferase	26.986	0.707637	0.357218	1.98097	0.0475952	0.180881	55	44	32	22	19	18	41	17	30	51	26	5
EA720_19435|hypothetical_protein	0.864764	-4.08547	2.06289	-1.98045	0.0476526	NA	0	0	0	0	0	0	0	0	0	10	3	2
CP039518_983523_983672	184.058	0.309382	0.156244	1.98012	0.04769	0.181118	312	274	156	147	170	128	213	153	170	330	177	114
EA719_003895|CapA_family_protein	13.5175	-0.947196	0.478681	-1.97876	0.0478428	0.181574	23	18	12	8	12	7	10	5	12	28	26	15
EA719_004350|phosphoribosylformylglycinamidine_cyclo-ligase	885.188	0.220318	0.11153	1.97542	0.048221	0.182885	1775	1297	834	792	743	648	990	644	759	1742	823	476
CP039518_1391151_1391209	27.7639	0.677316	0.343021	1.97456	0.0483183	0.183129	48	45	21	24	18	23	37	31	23	54	21	12
EA719_016130|ATP-dependent_Clp_endopeptidase_proteolytic_subunit_ClpP	646.967	-0.207361	0.105036	-1.9742	0.048359	0.183134	1092	810	482	490	512	452	609	438	691	1535	808	518
CP039518_845200_845258	734.634	0.26392	0.133701	1.97397	0.0483857	0.183134	1159	1013	682	623	601	597	734	584	776	1163	727	505
EA719_017545|dihydrodipicolinate_synthase_family_protein	1.33737	-3.39085	1.71847	-1.97318	0.0484747	0.183347	5	2	0	2	0	2	0	0	0	4	2	2
EA719_001710|hypothetical_protein	100.449	0.37377	0.189504	1.97236	0.0485688	0.183577	147	135	73	83	60	80	122	82	134	224	110	53
CP039518_2317783_2317888	12890.7	-0.221022	0.112111	-1.97146	0.0486711	0.183839	13970	9840	7956	8037	9701	9426	15515	9675	15052	32099	20836	11843
EA719_009925|transcription-repair_coupling_factor	158.668	0.296786	0.150606	1.97062	0.0487676	0.184079	276	219	126	128	123	118	191	131	163	336	157	90
EA719_010075|DUF1049_domain-containing_protein	519.379	0.191113	0.0970187	1.96985	0.0488551	0.184284	769	593	357	363	410	405	634	432	596	1120	638	343
EA719_010660|pyridoxal_phosphate-dependent_aminotransferase	95.6473	-0.385138	0.195605	-1.96896	0.0489582	0.184547	209	123	71	81	77	72	93	44	90	231	128	66
CP039518_700834_700901	17.9659	-0.823753	0.418623	-1.96777	0.0490945	0.184936	43	25	12	8	15	11	10	12	15	53	23	19
EA719_014580|ACP_S-malonyltransferase	1492.52	0.193779	0.0985245	1.96681	0.0492049	0.185226	2725	2093	1278	1470	1549	1272	1581	958	1271	2507	1369	846
CP039518_1859394_1859948	6.96372	1.34479	0.683962	1.96617	0.0492789	0.185296	19	4	2	7	2	4	13	11	8	9	5	4
CP039518_2890531_2890629	1.00287	-3.52971	1.79531	-1.96607	0.0492901	0.185296	0	0	1	1	1	1	0	0	0	6	3	1
EA719_014545|DUF2157_domain-containing_protein	29.5313	-0.715208	0.364078	-1.96444	0.0494792	0.18561	47	47	22	11	11	27	39	14	19	69	62	28
EA719_007090|low_molecular_weight_phosphotyrosine_protein_phosphatase	60.1782	0.451631	0.229911	1.96437	0.0494869	0.18561	122	74	47	48	55	49	63	44	77	107	53	34
EA719_014760|5'-methylthioadenosine/S-adenosylhomocysteine_nucleosidase	15.0607	0.886983	0.451569	1.96422	0.049504	0.18561	29	18	10	15	16	14	22	11	17	28	8	5
CP039518_1306935_1307003	2.52299	3.22483	1.6419	1.96409	0.0495197	0.18561	7	3	8	4	4	0	1	1	2	0	0	0
EA719_001715|antibiotic_biosynthesis_monooxygenase	104.087	-0.402704	0.205093	-1.96352	0.0495864	0.18561	112	113	57	66	90	57	123	56	125	283	159	109
EA719_003580|valine--tRNA_ligase	704.612	0.196514	0.100086	1.96344	0.0495945	0.18561	1315	1000	557	604	550	550	785	535	693	1480	740	386
EA719_016315|HdeD_family_acid-resistance_protein	8.96906	1.23252	0.627766	1.96333	0.0496074	0.18561	18	9	5	7	2	11	18	6	17	17	10	0
CP039518_2514844_2515188	2.84783	2.13173	1.08607	1.96279	0.0496706	0.185616	2	5	0	1	4	0	7	3	8	3	3	0
CP039518_3043086_3043180	34.4363	-0.612408	0.312016	-1.96275	0.0496757	0.185616	71	50	27	20	34	27	35	15	23	71	53	29
CP039518_2517172_2517288	83.4849	-0.400217	0.203958	-1.96226	0.0497325	0.185637	141	112	61	65	57	54	87	46	82	185	143	66
EA719_013970|type_II_toxin-antitoxin_system_RelE/ParE_family_toxin	221.372	-0.262063	0.133561	-1.96212	0.0497481	0.185637	435	293	168	150	165	178	218	149	197	511	290	168
EA719_011260|IclR_family_transcriptional_regulator	87.0631	-0.409376	0.20878	-1.9608	0.0499023	0.185892	220	109	83	46	58	67	84	49	75	213	126	60
CP039518_1390205_1390374	8.88781	-1.18251	0.603096	-1.96073	0.0499105	0.185892	9	1	3	5	7	5	15	4	3	45	22	8
CP039518_2152379_2152753	28.4738	0.687111	0.350446	1.96068	0.0499167	0.185892	67	35	35	26	23	22	41	19	24	48	17	12
EA719_016360|lauroyl_acyltransferase	67.31	-0.461045	0.235204	-1.96019	0.0499732	0.185978	133	86	52	54	54	53	56	27	73	142	92	59
EA719_017955|4'-phosphopantetheinyl_transferase_superfamily_protein	3.62618	-2.05465	1.04881	-1.95903	0.050109	0.186358	9	7	1	1	5	2	1	0	3	13	5	5
CP039518_1110039_1110366	1.6528	3.09377	1.58023	1.9578	0.0502534	0.186771	1	2	3	1	1	2	3	3	1	0	1	0
EA719_002550|diguanylate_cyclase	226.768	0.306003	0.156398	1.95656	0.0503992	0.187187	376	332	208	150	173	189	311	173	210	491	224	120
EA719_005655|septal_ring_lytic_transglycosylase_RlpA_family_protein	1259.88	0.194565	0.0995454	1.95454	0.0506379	0.187948	2260	1562	963	1035	1122	962	1597	922	1176	2536	1356	763
EA719_016730|30S_ribosomal_protein_S15	3939.99	0.196339	0.100521	1.9532	0.0507955	0.188408	7585	5722	3458	3914	3568	3711	3637	2568	3666	5791	3672	2357
EA719_000680|protein-disulfide_reductase_DsbD	52.339	-0.494403	0.25363	-1.94931	0.0512589	0.19	96	68	34	24	41	38	54	30	49	136	68	56
EA719_002285|YcxB_family_protein	59.3971	0.48634	0.24963	1.94824	0.0513857	0.190343	127	88	50	53	47	47	67	58	46	109	43	31
CP039518_3835403_3835468	125.789	-0.366437	0.188138	-1.94771	0.05145	0.190391	238	195	106	81	113	98	88	70	135	281	178	84
EA719_013865|hypothetical_protein	8.97115	-1.11525	0.572639	-1.94756	0.0514672	0.190391	17	14	4	4	6	5	5	7	6	29	22	7
CP039518_66841_66895	12.0714	-1.09926	0.565383	-1.94428	0.0518618	0.191723	16	16	11	11	11	10	9	2	9	24	10	19
EA719_007450|hypothetical_protein	311.06	0.307598	0.158246	1.9438	0.05192	0.191811	612	426	243	255	284	168	323	245	377	529	363	185
EA719_007745|3-hydroxyacyl-ACP_dehydratase_FabZ	751.384	0.211454	0.108825	1.94307	0.0520081	0.192009	1456	1151	656	748	729	592	787	479	657	1253	688	419
EA719_007960|signal_recognition_particle-docking_protein_FtsY	382.321	0.228827	0.117793	1.94262	0.0520616	0.192079	716	486	276	275	269	306	505	288	402	814	409	247
EA719_009980|ABC_transporter_ATP-binding_protein	35.3974	-0.693653	0.357202	-1.9419	0.0521488	0.192273	94	42	20	25	19	31	41	7	34	105	49	31
EA719_013260|RnfABCDGE_type_electron_transport_complex_subunit_B	49.5989	0.536753	0.27656	1.94082	0.0522801	0.192608	105	77	45	32	44	33	84	37	38	91	50	20
EA719_014990|DUF4007_family_protein	115.371	-0.363591	0.187362	-1.94058	0.052309	0.192608	270	163	94	93	111	76	99	67	89	237	141	86
CP039518_3118769_3118976	20.7859	-0.735986	0.379502	-1.93935	0.0524592	0.193033	36	25	22	11	7	14	15	13	21	57	43	17
EA719_007200|hypothetical_protein	0.835104	3.77284	1.94695	1.93782	0.0526448	NA	3	1	0	1	0	0	2	1	3	0	0	0
EA719_011440|PaaI_family_thioesterase	23.683	-0.700488	0.361523	-1.9376	0.0526719	0.193688	43	33	13	14	16	22	20	16	18	81	40	14
EA719_000310|4-hydroxy-tetrahydrodipicolinate_synthase	1704.38	-0.169672	0.0878719	-1.9309	0.0534956	0.196587	3394	2486	1488	1303	1266	1304	1481	1094	1708	3715	2046	1171
CP039518_3572745_3572820	113.892	0.365351	0.189261	1.93041	0.0535565	0.19668	237	181	86	112	115	89	112	87	101	186	87	64
EA720_17635|hypothetical_protein	6.63383	1.30422	0.675962	1.92943	0.0536774	0.196994	18	8	7	5	5	2	7	8	11	9	6	1
CP039518_232680_232957	41.2805	-0.553777	0.287076	-1.92903	0.0537273	0.197047	75	38	26	30	30	26	42	21	42	88	73	44
CP036286_5281_5452	0.837086	-4.05318	2.10501	-1.92549	0.0541679	NA	0	0	0	0	0	0	0	0	0	9	5	1
CP036283_1540554_1541273	1139.43	-0.294882	0.153291	-1.92367	0.0543954	0.199115	2164	1558	1140	713	877	1051	973	664	1058	2191	1215	1013
CP039518_3079665_3079954	6.08482	1.48347	0.771201	1.92359	0.054406	0.199115	21	18	4	2	2	6	6	7	8	8	4	0
CP039518_3474604_3474769	51.2013	0.563289	0.292854	1.92345	0.0544238	0.199115	88	82	57	49	32	63	51	24	65	69	38	25
EA719_000380|histidine_utilization_repressor	45.3839	-0.586462	0.304915	-1.92336	0.0544344	0.199115	99	81	38	24	32	26	25	30	44	121	41	50
EA719_012390|GNAT_family_N-acetyltransferase	6.03064	1.35072	0.702877	1.9217	0.0546432	0.199748	16	7	4	4	4	6	11	6	7	8	5	1
CP039518_1028437_1028581	29.1829	0.744655	0.387594	1.92122	0.0547034	0.199836	95	66	20	18	16	23	45	25	17	46	15	15
EA719_005180|LysR_family_transcriptional_regulator	11.6537	-0.993443	0.517686	-1.91901	0.0549833	0.200727	24	21	10	8	7	9	9	3	10	34	24	6
CP039518_360011_360105	42.6893	0.5331	0.278135	1.9167	0.0552766	0.201433	82	46	35	28	48	27	48	40	50	74	43	22
EA719_005130|hypothetical_protein	21.8666	0.685358	0.357577	1.91667	0.05528	0.201433	41	33	22	13	14	12	35	21	23	39	24	9
EA719_014800|MFS_transporter	36.4827	-0.535095	0.279186	-1.91663	0.0552853	0.201433	51	36	29	17	23	20	37	32	30	110	65	34
EA719_017975|amino_acid_adenylation_domain-containing_protein	2.14072	2.57968	1.34617	1.9163	0.0553265	0.201451	7	1	2	0	3	0	2	5	4	2	1	0
EA719_013280|hypothetical_protein	346.58	-0.233924	0.122196	-1.91434	0.0555773	0.202231	562	467	265	222	245	293	366	238	323	888	439	261
EA719_015840|MacA_family_efflux_pump_subunit	63.6149	0.445401	0.232851	1.91281	0.0557724	0.202809	99	101	67	39	47	52	73	50	77	124	63	30
EA719_016320|hypothetical_protein	4.5056	-1.77949	0.930663	-1.91207	0.0558672	0.202891	13	6	3	7	2	0	3	1	2	22	9	2
CP039518_3098372_3098799	345.304	0.267326	0.13981	1.91206	0.0558681	0.202891	580	444	359	252	288	259	409	279	321	675	337	208
EA719_014935|HAMP_domain-containing_protein	455.29	0.227024	0.11878	1.91129	0.0559668	0.203117	691	505	365	312	347	375	617	324	529	993	550	272
EA719_016935|HlyD_family_secretion_protein	10.7582	1.04693	0.548189	1.9098	0.0561595	0.203683	15	20	4	2	9	12	18	12	14	17	9	5
CP039518_2458694_2458966	6.99156	1.28991	0.676973	1.90541	0.0567265	0.205606	11	8	8	3	5	10	8	7	10	9	3	3
EA719_008165|3-oxoacid_CoA-transferase_subunit_A	19.1644	-0.812884	0.426715	-1.90498	0.0567825	0.205675	33	25	12	7	23	12	10	14	17	66	34	12
EA719_016800|ATP-binding_protein	137.829	-0.316028	0.165982	-1.90399	0.0569112	0.206007	290	194	112	105	106	90	113	84	139	307	180	107
EA719_015810|acetolactate_synthase_small_subunit	653.287	-0.209657	0.110132	-1.90369	0.0569509	0.206016	1101	969	644	483	524	527	644	379	587	1410	815	435
CP039518_2844833_2844935	6.20768	-1.39123	0.731155	-1.90279	0.0570678	0.206196	7	10	3	7	4	4	1	3	6	18	15	5
EA719_018245|glycosyltransferase	197.276	-0.298138	0.156689	-1.90274	0.0570748	0.206196	368	310	162	144	163	155	162	146	150	433	224	155
EA719_001175|DNA/RNA_non-specific_endonuclease	13.4473	-0.992162	0.521549	-1.90234	0.0571272	0.206252	25	23	12	6	17	14	5	4	12	32	15	12
CP039518_2038359_2038455	44.581	0.567492	0.298478	1.90129	0.0572644	0.206613	62	40	36	35	38	33	63	46	52	117	48	11
EA719_012465|hypothetical_protein	115.24	0.381682	0.200887	1.89998	0.0574354	0.207095	158	168	94	89	106	88	173	88	103	240	115	58
EA719_009195|pyrroloquinoline_quinone_biosynthesis_protein_PqqB	424.034	0.210518	0.111019	1.89624	0.0579285	0.208738	697	515	329	268	329	322	529	332	485	834	521	287
EA719_015155|LysR_family_transcriptional_regulator	11.261	0.997736	0.526486	1.89508	0.0580813	0.209054	21	24	11	7	5	12	13	11	13	15	7	5
EA719_016605|GFA_family_protein	137.365	-0.316659	0.167104	-1.89497	0.0580958	0.209054	221	182	120	103	95	112	152	78	122	366	189	89
CP039518_823252_823404	0.998635	3.52232	1.85908	1.89466	0.0581376	0.209054	4	1	1	0	2	0	2	1	2	0	0	0
EA719_010165|tetraacyldisaccharide_4'-kinase	79.3532	0.373998	0.197419	1.89444	0.0581667	0.209054	168	106	80	52	53	49	101	60	93	152	88	43
EA719_004620|hypothetical_protein	83.1524	0.378658	0.199935	1.89391	0.0582374	0.209173	175	125	76	67	70	52	92	63	92	165	74	42
CP039518_2545285_2545509	126.549	-0.354805	0.187475	-1.89254	0.0584186	0.209688	186	154	106	50	93	90	144	90	116	318	204	110
EA719_001700|phosphoglycerate_dehydrogenase	1155.62	0.174658	0.0923399	1.89147	0.0585622	0.210068	2107	1544	946	946	1041	956	1313	853	1046	2347	1184	654
CP039518_3691338_3691391	28.121	-0.72238	0.382125	-1.89043	0.0587009	0.21043	29	38	26	36	29	24	18	10	22	56	26	29
CP039518_2809699_2809865	10.6585	-1.1044	0.584606	-1.88914	0.058873	0.210911	19	29	7	10	7	4	6	7	4	25	20	8
EA719_007455|hypothetical_protein	280.793	0.254851	0.135028	1.88739	0.0591072	0.211614	561	376	232	211	223	205	286	195	360	516	326	162
CP039518_1777626_1777702	4.02359	-1.88714	1.00012	-1.88692	0.0591707	0.211705	7	7	5	1	5	4	1	2	1	16	6	2
CP039518_1191632_1191853	144.602	-1.53483	0.813814	-1.88597	0.0592985	0.212025	805	515	53	55	60	53	49	50	49	776	68	41
EA719_016260|formyltetrahydrofolate_deformylase	225.664	0.261961	0.138959	1.88517	0.0594071	0.212277	409	298	177	205	193	185	278	154	216	387	226	144
EA719_018065|alanine_racemase	862.078	-0.286316	0.15193	-1.88453	0.0594938	0.212451	1366	1155	931	483	470	724	854	570	825	2071	1176	669
CP039518_3632975_3633357	350.863	-0.291242	0.154778	-1.88168	0.0598799	0.213626	677	551	260	332	358	289	288	230	228	607	408	255
CP039518_1747716_1747976	1.88617	-2.71252	1.44166	-1.88153	0.0598997	0.213626	1	0	1	1	1	2	1	0	1	6	11	1
CP039518_827055_827429	32.553	-0.617006	0.32804	-1.88088	0.0599876	0.213761	63	37	21	32	18	31	21	20	31	91	57	18
CP039518_1267223_1267597	1356.55	-0.74032	0.393643	-1.88069	0.0600145	0.213761	4328	3008	801	742	860	849	1034	702	861	5422	1180	797
EA719_011165|LysR_family_transcriptional_regulator	32.7841	-0.583346	0.310421	-1.87921	0.0602161	0.214342	62	52	34	14	28	17	34	15	27	81	52	27
EA719_001180|LysE_family_translocator	2.65299	2.21747	1.18063	1.87821	0.060352	0.214688	4	5	0	0	1	4	6	4	4	2	0	2
EA719_015615|3-methyl-2-oxobutanoate_hydroxymethyltransferase	218.592	0.274272	0.146056	1.87785	0.0604011	0.214725	366	287	207	180	180	192	261	162	205	450	205	115
CP036286_11456_11513	0.812669	-4.02038	2.14127	-1.87757	0.0604403	NA	0	0	0	0	0	0	0	0	0	12	3	1
EA719_015940|acyl-CoA_thioesterase	15.7383	0.92132	0.491056	1.8762	0.0606274	0.215392	42	24	17	19	5	18	19	13	12	22	8	5
CP039518_47827_47878	100.641	-0.374863	0.199936	-1.87491	0.0608044	0.215883	167	127	84	90	64	101	82	67	82	207	138	78
EA719_007820|alpha/beta_hydrolase	7.38796	-1.25076	0.667389	-1.87411	0.0609149	0.216137	13	5	6	3	5	3	6	0	10	29	10	12
EA719_004150|TetR/AcrR_family_transcriptional_regulator	1.52898	-3.11442	1.66253	-1.8733	0.0610272	0.216397	1	3	3	0	0	0	0	0	1	3	4	4
CP039518_69847_70369	130.507	-0.404666	0.216109	-1.87251	0.0611365	0.216647	340	213	79	86	77	57	112	86	131	292	180	126
EA719_012855|TonB-dependent_receptor	49.7149	-0.50024	0.267294	-1.8715	0.0612756	0.216854	100	75	41	25	48	23	42	33	44	134	83	32
EA719_008915|indoleacetamide_hydrolase	17.8597	-0.751573	0.401637	-1.87128	0.0613068	0.216854	33	14	7	7	11	12	23	11	14	66	35	17
EA719_011250|nitronate_monooxygenase	18.646	-0.731403	0.390866	-1.87124	0.0613119	0.216854	37	16	14	10	7	10	17	10	21	58	30	23
EA719_016230|dihydrofolate_reductase	425.1	0.204809	0.109666	1.86756	0.0618229	0.218522	764	585	366	346	355	329	519	296	409	839	455	242
EA719_006305|IS66_family_insertion_sequence_element_accessory_protein_TnpB	0.933427	-3.59008	1.92304	-1.86688	0.0619189	0.218723	0	0	0	0	1	2	0	0	0	5	4	1
EA719_014675|chromosome_segregation_protein_SMC	193.389	-0.261394	0.14009	-1.8659	0.0620553	0.21895	363	294	150	160	157	151	184	109	176	438	233	136
EA719_002290|fumarylacetoacetate_hydrolase	142.243	-0.302424	0.162084	-1.86585	0.062062	0.21895	247	202	133	107	109	104	147	94	106	330	190	99
CP039518_1585019_1585244	36.0685	-0.60364	0.323849	-1.86395	0.0623283	0.21975	67	52	39	24	27	16	30	16	39	118	64	16
EA719_007145|hypothetical_protein	14.5131	0.878227	0.471967	1.86078	0.0627748	0.221125	37	16	16	12	12	9	17	13	16	13	13	8
CP039518_2752841_2752953	6.61809	1.33625	0.718189	1.86059	0.0628026	0.221125	16	9	2	1	9	7	10	8	8	11	3	2
CP039518_1113266_1113616	1.83016	2.83026	1.52156	1.8601	0.0628714	0.221125	6	1	1	2	1	1	1	6	1	2	0	0
EA719_007590|DsrH_like_protein	54.1915	-0.457469	0.245944	-1.86006	0.0628773	0.221125	99	89	46	39	46	28	53	29	46	125	84	40
EA719_005430|xanthine_dehydrogenase_small_subunit	17.5258	-0.78097	0.420349	-1.85791	0.0631818	0.222055	34	22	6	12	10	10	12	13	16	45	30	22
EA719_002435|TetR/AcrR_family_transcriptional_regulator	9.41667	-1.08167	0.582924	-1.8556	0.0635108	0.222987	24	9	3	2	6	8	10	4	7	37	22	7
CP039518_2729794_2729865	4.72934	1.58275	0.853013	1.85548	0.0635273	0.222987	12	1	2	3	6	6	6	4	9	5	2	2
CP039518_3457877_3457970	25.8944	0.659797	0.356032	1.8532	0.0638542	0.223993	45	33	24	25	18	23	36	21	28	45	31	5
EA719_004345|phosphoribosylglycinamide_formyltransferase	337.172	0.241854	0.130738	1.84992	0.0643258	0.225505	652	506	279	303	277	281	400	244	283	661	306	185
EA719_016815|monovalent_cation/H+_antiporter_subunit_D	162.841	0.310467	0.167879	1.84936	0.0644065	0.225532	313	250	162	138	135	124	200	91	175	316	167	69
EA719_002650|PHP_domain-containing_protein	30.88	0.574326	0.310564	1.8493	0.0644145	0.225532	62	47	21	25	22	19	42	29	35	66	30	12
CP039518_853058_853130	1.53378	2.79087	1.51065	1.84746	0.0646805	0.226321	6	1	1	1	0	1	4	2	3	2	0	0
CP039518_1210026_1210316	99.9963	-1.3971	0.756473	-1.84686	0.0647669	0.226441	457	343	48	45	48	32	57	33	33	542	39	43
EA719_001540|LemA_family_protein	176.277	-0.327813	0.177541	-1.84641	0.0648332	0.226441	308	169	129	136	145	108	154	101	221	448	252	146
EA719_009130|S-(hydroxymethyl)glutathione_dehydrogenase/class_III_alcohol_dehydrogenase	221.827	-0.24737	0.133975	-1.84638	0.064837	0.226441	374	280	175	187	157	164	217	155	205	571	282	156
CP039518_3379462_3379535	3.61497	-1.80618	0.980418	-1.84226	0.0654378	0.228396	7	3	2	3	5	0	3	1	1	12	7	5
CP039518_875888_875966	28.114	-0.629714	0.342197	-1.84021	0.0657378	0.229299	49	35	16	15	17	16	42	12	21	70	58	28
EA719_014365|pirin_family_protein	4.46547	-2.26097	1.22895	-1.83976	0.0658031	0.229383	11	8	5	3	7	7	0	2	0	6	6	2
EA719_005000|protease_SohB	426.954	0.278459	0.151408	1.83913	0.0658964	0.229478	747	514	348	397	342	319	391	302	583	753	429	284
EA719_017730|LysM_peptidoglycan-binding_domain-containing_protein	19.7906	-0.724704	0.394072	-1.83901	0.065913	0.229478	38	36	16	11	11	10	18	7	20	44	33	22
EA719_004240|electron_transfer_flavoprotein_subunit_beta/FixA_family_protein	1201.45	-0.172686	0.0940607	-1.8359	0.0663724	0.230933	1891	1598	1033	864	883	899	1314	787	1157	2868	1500	895
CP039518_2514249_2514313	47.5623	0.49209	0.268311	1.83403	0.0666497	0.231609	69	50	41	38	42	40	66	48	41	102	45	21
EA719_013395|hypothetical_protein	261.381	0.246059	0.134164	1.83403	0.0666502	0.231609	310	274	157	246	190	214	336	218	302	524	322	178
EA719_010325|hypothetical_protein	411.213	0.222766	0.121529	1.83302	0.0667994	0.231983	697	463	316	302	314	318	581	282	448	838	464	278
EA719_004260|GtrA_family_protein	2.48157	2.1853	1.1926	1.83239	0.0668941	0.232049	5	1	2	0	1	2	2	9	2	3	2	0
EA719_015795|hypothetical_protein	21.2656	0.766402	0.418266	1.83233	0.0669019	0.232049	22	27	20	11	29	24	21	20	24	30	13	12
EA719_013245|dioxygenase	36.1674	0.567273	0.309851	1.8308	0.067131	0.232698	73	48	28	18	28	41	44	29	43	68	24	22
EA719_004665|GFA_family_protein	18.1121	-0.775543	0.423839	-1.8298	0.0672792	0.233067	37	19	6	10	10	5	19	8	22	63	26	26
EA719_016770|bifunctional_demethylmenaquinone_methyltransferase/2-methoxy-6-polyprenyl-1,4-benzoquinol_methylase_UbiE	442.454	-0.195886	0.10717	-1.8278	0.0675792	0.23396	865	615	359	354	329	338	405	285	430	1015	524	315
CP039518_2722340_2723004	92.929	-0.399178	0.218501	-1.82689	0.0677157	0.234287	212	158	60	71	80	70	87	46	75	169	132	72
CP036283_2600022_2600166	78.7887	0.437347	0.239629	1.8251	0.0679854	0.235074	217	118	71	83	73	71	68	44	76	94	49	47
EA719_002960|preprotein_translocase_subunit_SecA	1192.18	0.155094	0.0850696	1.82315	0.0682814	0.235832	2294	1610	1079	930	872	910	1316	857	1237	2477	1268	716
EA719_001590|hypothetical_protein	29.7454	0.584678	0.320707	1.82309	0.0682896	0.235832	69	45	26	22	19	28	37	25	30	55	26	11
CP039518_776197_776259	454.982	0.244913	0.134436	1.82179	0.0684871	0.236368	706	665	410	379	374	472	434	358	433	825	453	242
EA719_013130|LexA_family_transcriptional_regulator	50.6902	-0.454532	0.249553	-1.82138	0.0685485	0.236433	97	69	32	40	35	42	47	26	49	115	78	41
CP039518_2459368_2459463	6.26463	-1.48482	0.816392	-1.81876	0.0689484	0.237486	11	15	3	1	4	12	3	1	4	16	9	6
CP039518_1322019_1322255	1.32602	3.21405	1.76725	1.81867	0.0689617	0.237486	8	3	1	2	0	1	2	1	1	0	0	0
EA719_015710|DMT_family_transporter	10.3023	-1.0805	0.594159	-1.81854	0.0689819	0.237486	25	11	5	8	17	10	4	4	7	26	15	6
EA719_009630|GFA_family_protein	15.3614	0.796846	0.438769	1.8161	0.0693557	0.238625	21	22	13	10	16	12	21	16	16	29	10	7
CP039518_2811497_2811958	7.46665	1.21915	0.671989	1.81425	0.06964	0.239455	18	13	6	10	2	6	12	4	10	6	6	3
EA719_004085|lytic_transglycosylase_domain-containing_protein	27.4535	-0.597569	0.329652	-1.81273	0.069874	0.240111	53	38	18	21	24	22	18	17	24	67	41	21
CP039518_3533229_3533724	32.5918	0.565669	0.312245	1.81162	0.0700451	0.24055	69	51	33	29	25	25	38	20	37	39	31	18
CP039518_3024186_3024376	341.293	-0.281785	0.155612	-1.81082	0.0701686	0.240731	487	402	302	215	303	258	391	206	303	768	427	305
EA719_015655|3'-5'_exonuclease	149.476	0.286483	0.158215	1.81072	0.0701842	0.240731	313	239	121	113	122	120	166	106	156	279	167	68
CP039518_3574595_3574651	2254.97	0.194707	0.107642	1.80884	0.070476	0.241582	4696	3478	1925	1996	1915	1772	2356	1658	1921	3585	2239	1396
EA719_018890|hypothetical_protein	2.01763	-2.785	1.54085	-1.80745	0.0706925	0.242048	4	3	3	2	3	1	0	0	1	7	5	0
CP039518_808584_808706	3.68355	-1.84569	1.02119	-1.80738	0.0707026	0.242048	8	3	0	6	1	2	3	1	1	8	7	7
EA719_014450|SsrA-binding_protein_SmpB	101.095	0.345454	0.191162	1.80713	0.0707424	0.242048	203	137	68	90	89	71	135	71	103	201	95	57
EA719_012370|hypothetical_protein	38.9681	-0.552186	0.305692	-1.80635	0.0708645	0.242316	80	35	25	23	34	26	26	25	44	89	67	37
EA719_001690|EamA_family_transporter	143.804	-0.271908	0.150712	-1.80415	0.0712077	0.24334	244	172	117	84	86	80	151	102	162	395	206	122
CP039518_1599580_1599713	18.3575	-0.866264	0.480375	-1.80331	0.0713403	0.243644	42	29	20	8	15	11	8	15	11	46	46	5
EA719_008170|CoA_transferase_subunit_B	11.4591	-1.02274	0.567244	-1.803	0.0713879	0.243657	13	5	6	4	7	11	2	14	9	48	20	13
CP039518_1524073_1524166	1.72264	-2.88824	1.60222	-1.80265	0.0714429	0.243695	2	3	1	2	1	1	1	0	0	3	1	5
EA719_003305|multidrug_effflux_MFS_transporter	78.77	0.366906	0.203659	1.80157	0.0716131	0.24401	149	107	48	59	64	57	88	70	96	162	88	41
EA719_008910|helix-turn-helix_transcriptional_regulator	9.53473	-1.01614	0.564083	-1.8014	0.0716395	0.24401	17	12	7	8	2	4	5	7	9	46	14	8
EA719_008235|YeeE/YedE_family_protein	6.5196	-1.22917	0.682406	-1.80123	0.0716668	0.24401	16	9	7	3	1	4	6	2	4	16	12	9
EA719_005950|hypothetical_protein	61.9811	0.459253	0.255115	1.80018	0.0718318	0.244422	58	55	50	39	41	55	101	41	97	142	74	35
EA719_014075|DUF551_domain-containing_protein	1.46975	3.21392	1.78577	1.79974	0.0719018	0.24451	0	4	0	2	3	3	2	1	1	0	0	0
CP039518_516258_516364	18.857	-0.787116	0.437457	-1.7993	0.0719714	0.244524	42	35	18	14	16	15	11	6	15	31	20	21
CP039518_3345476_3345648	104.28	0.356029	0.197887	1.79916	0.0719937	0.244524	176	153	95	100	93	73	113	83	101	201	78	62
EA719_010780|ATP-binding_cassette_domain-containing_protein	19.8482	0.647602	0.36015	1.79815	0.0721537	0.244917	10	10	5	14	20	12	38	22	30	49	25	11
CP039518_2597499_2597563	488.552	0.223729	0.124631	1.79513	0.0726331	0.246327	870	654	415	322	430	459	561	335	509	880	491	316
CP039518_3549504_3549681	3.88291	-1.73945	0.969064	-1.79497	0.0726577	0.246327	5	3	4	1	3	5	3	2	0	9	7	6
EA719_003185|efflux_RND_transporter_permease_subunit	124.469	-0.310113	0.172801	-1.79463	0.0727131	0.246365	221	166	99	95	71	99	144	75	106	305	178	93
EA719_007335|hypothetical_protein	35.1601	-0.59583	0.332072	-1.79428	0.0727684	0.246402	81	70	23	35	32	22	23	12	33	69	50	24
CP039518_230953_231058	100.073	-0.363061	0.202553	-1.79242	0.0730658	0.247079	143	108	63	105	72	94	102	45	103	226	131	86
EA719_017255|TetR/AcrR_family_transcriptional_regulator	13.7718	-0.859316	0.479462	-1.79225	0.0730929	0.247079	29	12	12	5	11	9	8	10	11	32	23	17
EA719_006100|PIG-L_family_deacetylase	47.6218	0.619208	0.345502	1.7922	0.0731015	0.247079	36	32	39	17	32	42	106	43	59	118	72	16
CP039518_3856777_3856835	44.1293	0.483199	0.269728	1.79143	0.0732238	0.247341	105	69	39	39	33	35	48	36	43	82	39	16
EA719_001495|hypothetical_protein	5.34006	-1.5967	0.89185	-1.79032	0.0734024	0.247794	21	9	0	4	5	4	5	0	2	14	8	6
CP039518_1172230_1172970	285.955	-0.620857	0.346916	-1.78965	0.073511	0.24801	877	733	198	162	171	162	208	138	215	996	302	139
EA720_06065|hypothetical_protein	1.58418	3.23863	1.81346	1.78589	0.0741176	0.249905	3	0	0	1	6	3	0	1	3	0	0	0
EA719_017895|ANT(3'')-II_family_aminoglycoside_nucleotidyltransferase	304.868	0.218744	0.122535	1.78516	0.074236	0.250048	534	428	271	227	237	250	368	215	307	553	349	182
EA719_017180|general_secretion_pathway_protein	65.3505	-0.437726	0.245225	-1.785	0.0742617	0.250048	155	109	39	43	38	29	55	39	75	183	105	47
CP039518_1198287_1198530	10.8131	1.06421	0.596264	1.78479	0.0742947	0.250048	37	18	13	11	2	8	15	4	16	16	3	5
CP039518_3688671_3689162	2219.28	0.207667	0.116515	1.78232	0.0746974	0.251251	4546	3462	2072	1808	2146	1823	2346	1571	1750	3407	2035	1357
EA719_010820|cytochrome_ubiquinol_oxidase_subunit_I	169.415	-0.342328	0.192121	-1.78183	0.0747765	0.251365	200	142	140	104	109	149	207	107	171	545	263	116
EA719_000010|DNA_polymerase_III_subunit_beta	288.209	0.222191	0.124954	1.77818	0.0753751	0.253224	563	396	273	225	234	215	352	193	282	567	301	159
CP039518_2486664_2487104	8.84106	-1.1222	0.631306	-1.77758	0.0754721	0.253302	16	12	9	2	11	3	7	1	9	20	18	10
EA719_002310|NAD(P)H:quinone_oxidoreductase	32.8269	0.557904	0.313885	1.77742	0.0754997	0.253302	63	53	32	16	26	28	33	26	46	65	24	17
EA719_016940|DUF1656_domain-containing_protein	2.15768	2.32835	1.31012	1.7772	0.075535	0.253302	4	4	4	0	2	0	3	1	7	1	2	0
EA719_008535|hypothetical_protein	37.5036	0.605065	0.340567	1.77664	0.0756276	0.253459	62	47	48	25	27	38	43	22	55	74	39	8
EA719_001080|LysR_family_transcriptional_regulator	5.23847	-1.45383	0.818564	-1.77608	0.0757203	0.253617	13	16	3	4	3	2	2	2	3	16	7	5
EA719_015285|methyltransferase	50.6898	0.45472	0.256122	1.7754	0.0758313	0.253823	94	73	37	42	43	35	59	51	45	79	50	32
EA719_000820|IMP_dehydrogenase	1669.44	0.13729	0.07734	1.77515	0.075873	0.253823	3087	2338	1526	1287	1317	1290	1838	1163	1687	3319	1831	998
CP039518_3063386_3063500	34.0413	0.553379	0.311935	1.77402	0.0760604	0.254297	59	53	37	29	21	18	31	29	50	54	34	19
EA719_004275|ABC_transporter_permease	10.845	-0.939253	0.529643	-1.77337	0.0761678	0.254412	20	7	5	7	5	10	9	4	13	41	26	7
EA719_010245|cupin	130.195	0.298708	0.168452	1.77326	0.0761864	0.254412	223	164	107	122	116	115	157	99	116	245	140	60
EA719_019015|hypothetical_protein	40.4188	-0.526767	0.297211	-1.77237	0.0763334	0.25475	81	60	33	23	26	30	26	20	49	84	64	38
CP039518_1293255_1293357	3.43678	-1.84291	1.04042	-1.7713	0.0765101	0.255187	8	12	3	0	2	2	1	1	2	13	7	2
CP039518_2000742_2000899	103.664	-0.406887	0.230282	-1.76691	0.0772431	0.257477	189	112	64	95	86	54	87	82	93	267	196	59
EA719_017300|hypothetical_protein	28.1018	0.612736	0.346913	1.76625	0.0773538	0.257515	38	37	22	31	33	29	36	22	22	52	19	9
EA719_004865|insulinase_family_protein	121.523	-0.311889	0.176614	-1.76594	0.0774066	0.257515	246	163	82	98	106	91	114	79	103	322	143	82
EA719_014890|NADH-quinone_oxidoreductase_subunit_NuoH	1151.45	0.186281	0.105494	1.7658	0.077429	0.257515	2217	1779	1068	1084	985	973	1086	805	1046	2184	964	650
EA719_000385|HutD_family_protein	20.0323	-0.695286	0.393765	-1.76574	0.0774397	0.257515	48	35	16	10	10	17	20	8	15	45	34	17
CP039518_615089_615260	5.68911	1.39692	0.791736	1.76437	0.0776691	0.258123	9	0	8	5	4	4	12	4	10	10	4	1
EA719_007065|DNA_polymerase_III_subunit_gamma/tau	229.679	-0.22969	0.130236	-1.76364	0.077792	0.258243	414	330	197	164	164	169	240	158	193	553	289	165
EA719_004420|protein_TolR	174.977	0.299262	0.169688	1.76361	0.077798	0.258243	305	192	142	120	169	130	242	144	161	376	195	90
EA719_012615|hypothetical_protein	1.1909	-3.24512	1.84128	-1.76242	0.077998	0.258598	0	0	0	1	1	4	0	0	0	2	1	3
EA719_003250|L,D-transpeptidase	103.706	0.329599	0.187015	1.76242	0.077998	0.258598	170	142	107	65	74	71	113	80	137	206	110	63
EA719_016825|monovalent_cation/H+_antiporter_subunit_F	25.7389	0.629425	0.357363	1.7613	0.078187	0.25907	38	37	23	22	20	23	33	20	30	51	12	16
EA719_009960|phosphoglycerate_mutase_family_protein	85.7382	-0.374137	0.212794	-1.75821	0.0787111	0.260651	165	138	65	54	63	81	63	58	76	208	96	68
CP039518_1857098_1857158	21.6843	0.690529	0.393005	1.75705	0.0789097	0.261153	30	31	19	19	17	22	29	22	19	39	24	4
CP039519_127684_127766	8.70863	-1.11004	0.632	-1.7564	0.0790204	0.261269	8	22	4	5	2	5	9	6	3	31	14	11
EA719_012305|DUF1653_domain-containing_protein	51.2169	0.472552	0.269062	1.75629	0.0790385	0.261269	75	72	56	41	29	34	59	35	76	84	50	35
EA719_006515|poly-beta-1,6-N-acetyl-D-glucosamine_biosynthesis_protein_PgaD	8.67089	-1.03353	0.588818	-1.75526	0.0792151	0.261697	11	7	7	5	5	11	5	6	6	30	17	6
CP039518_17615_18199	1909.98	0.751852	0.428683	1.75387	0.0794535	0.262329	4371	3336	1986	1768	1911	1285	2086	1521	1667	3219	1847	258
EA719_004230|LysE_family_translocator	38.826	0.524084	0.299153	1.75189	0.0797922	0.263268	84	55	43	32	18	29	48	26	48	66	26	27
CP039518_3404334_3404453	2.2387	-2.57118	1.46786	-1.75166	0.0798328	0.263268	11	4	0	3	0	0	1	0	1	10	7	1
EA719_009070|saccharopine_dehydrogenase	3.0423	-2.25452	1.28732	-1.75132	0.0798906	0.263303	5	5	3	4	2	3	0	2	0	5	4	4
EA719_000995|MFS_transporter	308.128	0.217089	0.124002	1.75068	0.0800005	0.263509	600	458	279	240	266	258	363	203	281	588	286	178
EA719_012760|BON_domain-containing_protein	412.404	0.220101	0.125943	1.74763	0.080528	0.265089	559	422	343	285	317	292	566	321	484	946	497	265
CP039518_1347694_1347850	86.87	0.871844	0.498956	1.74734	0.0805788	0.2651	146	116	44	38	76	74	232	48	88	211	72	29
EA719_014145|TIGR01777_family_protein	32.1396	0.544775	0.311885	1.74672	0.0806863	0.265194	76	39	29	24	15	25	44	23	42	63	26	19
EA719_011975|EAL_domain-containing_protein	11.6567	-0.902331	0.516751	-1.74616	0.0807832	0.265194	20	11	7	10	4	13	6	7	11	30	21	12
CP039518_2600031_2600300	96.1565	0.377365	0.216111	1.74616	0.0807835	0.265194	182	139	95	70	81	79	135	79	66	181	95	44
EA719_001215|DUF1294_domain-containing_protein	20.0632	-0.719393	0.412057	-1.74586	0.0808359	0.265194	31	38	11	18	13	24	17	8	14	47	29	15
EA719_010965|hypothetical_protein	1.94962	2.73274	1.56541	1.74571	0.080862	0.265194	5	2	4	3	0	0	4	4	0	2	0	0
CP039518_365811_366004	2.85647	-2.06732	1.18442	-1.74542	0.0809112	0.265194	2	9	2	2	1	2	0	1	2	10	4	4
EA719_017410|transcriptional_repressor_NrdR	88.3264	0.341851	0.195875	1.74525	0.0809413	0.265194	177	133	76	79	72	64	95	69	87	138	97	47
EA719_014410|BCCT_family_carnitine_transporter	31.3049	-0.53459	0.306372	-1.74491	0.081001	0.265233	48	34	27	18	24	25	28	24	24	95	47	23
CP039518_1626497_1626611	14.8192	-0.85011	0.487589	-1.7435	0.0812467	0.265881	15	16	5	16	15	4	13	13	8	52	34	9
EA719_001680|sulfite_exporter_TauE/SafE_family_protein	23.2274	0.641905	0.368621	1.74137	0.0816195	0.266944	59	34	18	18	21	16	29	21	22	45	15	10
EA719_014400|ring-hydroxylating_oxygenase_subunit_alpha	20.7776	-0.66823	0.38381	-1.74105	0.0816754	0.26697	30	36	16	15	9	10	24	14	13	74	31	17
EA720_19485|conjugal_transfer_protein_TraK	0.727047	-3.84782	2.21075	-1.7405	0.0817705	NA	0	0	0	0	0	0	0	0	0	8	4	1
CP039518_1351588_1351813	11.8504	-0.932849	0.536102	-1.74006	0.0818488	0.267257	11	7	11	11	12	13	13	2	8	26	20	12
EA719_003130|TonB-dependent_receptor	38.7211	0.514001	0.295403	1.74	0.0818594	0.267257	52	52	23	41	32	31	64	26	41	84	34	18
EA719_016520|hypothetical_protein	245.587	0.254026	0.146029	1.73956	0.0819369	0.267312	497	300	205	211	205	155	285	197	242	444	260	158
CP039518_2044966_2045070	6.78301	1.22882	0.706482	1.73935	0.0819724	0.267312	15	7	5	3	6	10	12	5	9	14	4	0
EA719_007135|helix-turn-helix_domain-containing_protein	1.55257	-2.93401	1.69115	-1.73492	0.0827552	0.269706	3	0	0	1	0	4	0	1	0	9	2	2
CP039518_744670_744854	46.9803	0.493106	0.284476	1.73338	0.0830277	0.270276	94	61	37	36	38	25	81	25	56	72	47	34
EA719_007540|molybdopterin_oxidoreductase_family_protein	14.214	-0.794717	0.45854	-1.73315	0.0830695	0.270276	18	14	9	7	4	12	9	7	21	51	25	16
CP039518_3075905_3076022	2.19949	-2.7399	1.58091	-1.73311	0.0830757	0.270276	6	4	1	4	3	1	1	0	0	2	8	0
CP039518_3586784_3586872	16.6398	-0.759171	0.438132	-1.73275	0.0831408	0.270329	30	18	15	12	13	11	13	7	15	36	20	22
EA719_015605|RNase_adapter_RapZ	307.563	0.218421	0.126097	1.73216	0.0832449	0.270466	573	419	276	251	235	245	366	213	304	586	289	203
CP039518_902247_902626	3.52675	-1.78553	1.03093	-1.73196	0.0832802	0.270466	3	5	4	1	0	6	3	1	1	17	8	2
EA719_015360|histidinol_dehydrogenase	329.011	0.21162	0.122318	1.73008	0.0836159	0.271398	678	458	261	273	239	283	377	225	335	646	324	197
EA719_008870|hypothetical_protein	36.0066	-0.531473	0.307427	-1.72878	0.0838484	0.27177	88	49	30	34	32	29	24	18	30	86	52	17
EA719_005300|acinetobactin_non-ribosomal_peptide_synthetase_subunit_BasA	5.33176	-1.33071	0.769802	-1.72864	0.0838728	0.27177	15	6	5	3	4	2	6	2	1	19	9	5
EA719_002020|metal-dependent_hydrolase	21.5798	-0.695908	0.40258	-1.72862	0.0838774	0.27177	51	21	24	13	19	22	16	8	18	50	36	12
CP039518_386192_386290	12.0129	0.881666	0.511092	1.72506	0.0845162	0.273681	24	8	7	7	3	9	20	16	16	18	8	12
EA719_018295|UDP-4-amino-4,_6-dideoxy-N-acetyl-beta-L-altrosamine_transaminase	1018.59	0.178214	0.103334	1.72464	0.084593	0.27377	1733	1394	831	764	906	740	1238	774	969	2156	1147	577
EA719_009080|FAD-binding_oxidoreductase	3.05107	-1.77097	1.0274	-1.72375	0.0847537	0.27408	7	5	0	1	0	3	2	1	2	12	8	4
CP039518_2871962_2872149	1.51059	-2.9619	1.71853	-1.7235	0.0847974	0.27408	7	1	0	1	1	0	1	0	0	1	4	4
EA719_015280|peptidase_C13_family_protein	229.706	-0.232211	0.134749	-1.72329	0.0848367	0.27408	395	288	203	155	153	187	233	156	218	539	328	161
EA719_004170|glycerate_kinase	5.86875	-1.38173	0.801927	-1.72301	0.0848861	0.274081	16	7	3	7	6	7	4	1	2	15	6	5
EA719_011945|MerR_family_transcriptional_regulator	5.46432	-1.32229	0.767601	-1.72263	0.0849553	0.274145	12	7	4	6	5	3	3	3	2	17	9	4
CP039519_57192_58518	1.08786	-3.31373	1.92416	-1.72217	0.0850392	0.274256	2	4	0	0	1	1	0	0	0	0	4	2
EA719_012715|ABC_transporter_ATP-binding_protein	16.9392	-0.727733	0.422753	-1.72142	0.0851752	0.274536	34	23	15	6	15	11	15	9	13	37	31	16
CP039518_1756271_1756338	13.4329	-0.84887	0.49347	-1.72021	0.085395	0.274991	20	18	12	6	6	14	7	9	13	41	31	7
EA719_012530|adenine-specific_DNA-methyltransferase	2.18297	-2.59483	1.50854	-1.72009	0.0854155	0.274991	3	2	3	2	3	4	1	0	0	6	3	1
CP039518_1966349_1967126	51.9464	-0.480739	0.279832	-1.71796	0.0858048	0.276085	105	95	37	35	28	31	52	34	41	122	109	27
EA719_005645|AzlD_domain-containing_protein	2.54981	-2.13208	1.24348	-1.71461	0.086417	0.277894	8	1	1	3	1	2	3	0	0	12	4	3
CP039518_2739834_2739941	1.97182	-2.48718	1.45318	-1.71154	0.0869817	0.279548	0	2	4	0	1	1	1	1	0	9	6	2
EA719_001530|glutamate_synthase_small_subunit	251.73	0.27989	0.163647	1.71033	0.0872045	0.280102	632	415	231	208	147	189	218	191	285	511	234	121
EA719_010815|hypothetical_protein	40.0467	-0.49117	0.287275	-1.70975	0.0873112	0.280238	52	34	33	21	27	24	30	28	52	107	66	43
EA719_000105|glutathione_S-transferase_family_protein	11.1631	-0.944942	0.552741	-1.70956	0.0873476	0.280238	21	15	6	11	6	6	9	1	14	25	20	14
EA719_017200|heme_biosynthesis_protein_HemY	53.1596	-0.470969	0.275544	-1.70923	0.0874076	0.280269	93	74	46	65	47	33	41	28	41	94	80	37
CP039518_2012258_2012760	9.80615	-1.04522	0.611948	-1.70802	0.087633	0.28083	14	20	9	7	6	6	3	9	4	17	16	12
CP039518_478623_478911	119.069	0.305533	0.178968	1.70719	0.0877872	0.28106	202	161	73	113	109	104	126	100	121	250	112	60
CP039518_2511329_2511603	47.0686	0.449847	0.263518	1.70709	0.0878061	0.28106	81	67	36	31	46	43	63	29	55	73	55	23
EA719_009180|pyrroloquinoline_quinone_biosynthesis_protein_PqqE	188.526	0.275825	0.161654	1.70626	0.087959	0.281356	250	247	138	121	136	132	269	171	200	481	213	107
CP039519_46655_46978	142.488	0.282621	0.165672	1.70591	0.0880253	0.281356	255	226	121	134	113	119	149	113	128	245	148	73
EA719_015500|thioredoxin	453.364	0.182031	0.106714	1.70577	0.0880502	0.281356	761	629	353	343	386	357	522	343	458	883	488	295
EA719_006725|hypothetical_protein	73.1462	-0.337902	0.198235	-1.70456	0.088277	0.281919	87	59	38	45	42	49	94	53	81	220	113	76
EA719_012385|M23_family_metallopeptidase	22.4504	0.66732	0.391773	1.70334	0.0885053	0.282485	36	24	24	16	16	21	24	21	32	55	17	6
EA719_011110|LysR_family_transcriptional_regulator	3.3314	-1.9901	1.17031	-1.70049	0.0890389	0.283955	5	7	6	0	2	5	1	0	2	7	6	3
CP039518_2995918_2995982	3.6332	-1.79407	1.05513	-1.70034	0.0890678	0.283955	4	9	6	3	1	2	2	1	1	13	2	5
CP039518_825607_825723	60.6865	-0.437571	0.257494	-1.69934	0.0892549	0.284388	83	69	53	36	34	59	59	52	41	159	100	45
CP039518_1783565_1783763	1.23143	2.77742	1.63484	1.6989	0.0893381	0.28449	2	2	1	1	1	1	3	1	2	0	1	0
EA719_016475|phosphoenolpyruvate--protein_phosphotransferase	181.335	-0.240954	0.141911	-1.69792	0.0895229	0.284832	295	216	142	107	134	128	214	120	175	456	259	144
EA719_013105|MarR_family_transcriptional_regulator	3.96153	-1.89726	1.11749	-1.69779	0.089548	0.284832	7	4	12	1	2	3	2	0	2	10	12	0
CP039518_947554_947632	147.967	0.288791	0.17022	1.69658	0.0897766	0.285396	244	177	134	136	120	123	167	127	133	261	173	75
CP039518_3876474_3876609	2.97066	-2.18145	1.28632	-1.69588	0.0899092	0.285611	0	7	6	2	2	0	1	0	2	5	6	5
EA719_016510|HAD_family_hydrolase	72.8198	0.36609	0.215896	1.69568	0.0899469	0.285611	177	118	75	63	55	48	66	55	76	124	61	38
EA719_011390|DUF1330_domain-containing_protein	33.7686	-0.49953	0.29472	-1.69493	0.0900879	0.285895	52	50	20	23	25	24	34	21	29	81	57	29
CP039518_1282828_1282973	358.348	0.455922	0.269208	1.69357	0.0903475	0.286556	893	658	258	252	246	334	510	230	314	764	283	144
EA719_000955|NTPase	7.13269	-1.13652	0.671538	-1.69242	0.0905665	0.287087	20	15	8	5	5	1	6	2	4	22	13	4
EA719_012750|NAD(+)_diphosphatase	153.111	0.276533	0.163425	1.69211	0.0906248	0.287108	307	217	121	114	120	150	173	99	168	305	135	88
EA720_19225|phosphohydrolase	7.46906	-7.18302	4.24968	-1.69025	0.0909802	0.288069	0	0	0	0	0	0	0	0	0	60	52	11
CP039518_546502_546655	1.99655	2.4449	1.44769	1.68883	0.0912515	0.288634	4	2	1	1	4	3	1	2	4	2	0	0
EA719_018310|hypothetical_protein	714.265	0.185124	0.10962	1.68878	0.0912624	0.288634	1177	928	649	500	538	509	906	494	803	1621	795	423
CP036283_984794_985637	26.1214	-0.713171	0.422745	-1.687	0.0916028	0.289546	49	25	16	16	11	43	17	19	17	82	26	24
CP039518_3773350_3773460	6.1118	-1.24648	0.739498	-1.68558	0.0918763	0.290246	8	10	5	2	6	4	1	5	4	13	13	7
EA719_006935|hypothetical_protein	31.5269	-0.519134	0.308053	-1.68521	0.0919481	0.290308	25	26	16	16	24	18	40	17	38	86	58	39
CP039518_3844030_3844290	1.30091	-3.24628	1.92676	-1.68484	0.092019	0.290366	3	1	0	4	1	0	0	0	0	1	0	4
CP039518_2723241_2723449	36.9064	-0.484353	0.287775	-1.68309	0.092357	0.291268	65	27	28	20	23	28	37	26	36	100	63	34
CP039518_1333055_1333120	0.777982	-3.2939	1.95799	-1.68229	0.0925128	NA	0	1	0	1	0	1	0	0	0	4	3	1
EA719_012475|adenosine_deaminase	115.869	0.306427	0.182235	1.68149	0.0926675	0.292081	218	162	97	98	85	95	145	90	106	236	95	72
CP039518_3004662_3004797	11.9804	0.843414	0.502169	1.67954	0.0930467	0.29311	25	7	11	7	8	5	25	8	19	17	15	7
CP039518_1337618_1337853	164.401	0.387044	0.230569	1.67865	0.0932211	0.293493	402	324	111	118	117	129	264	74	160	317	144	82
EA719_012665|M48_family_metallopeptidase	13.4538	0.795335	0.473947	1.67811	0.0933258	0.293657	30	18	9	14	12	6	17	15	13	20	12	6
CP039518_2318206_2318290	231.758	-0.224753	0.133967	-1.67767	0.0934113	0.293685	262	172	124	147	149	176	290	168	283	670	342	220
EA719_013305|urease_accessory_protein_UreG	36.805	-0.526352	0.313767	-1.67752	0.0934403	0.293685	73	50	23	20	25	29	27	29	33	86	79	22
EA719_013215|hypothetical_protein	12.345	-0.88267	0.52667	-1.67594	0.0937491	0.294489	10	13	4	6	4	12	9	7	15	28	20	23
EA719_018810|recombinase_RecF	0.955318	3.24049	1.93526	1.67445	0.094043	0.295245	1	2	2	1	0	1	0	1	3	0	0	0
EA719_018650|CDF_family_Co(II)/Ni(II)_efflux_transporter_DmeF	23.7849	0.686687	0.410179	1.67411	0.0941081	0.295283	43	23	21	22	17	19	38	8	42	57	15	10
CP036285_26034_27262	18.0643	-0.805164	0.48103	-1.67383	0.0941633	0.295289	46	18	8	4	15	5	26	8	14	90	21	18
EA719_004070|multidrug_efflux_RND_transporter_permease_subunit	76.1936	0.386445	0.230942	1.67334	0.0942606	0.295428	170	82	62	63	55	54	105	48	96	162	89	31
EA719_009715|sulfite_exporter_TauE/SafE_family_protein	67.7207	0.375231	0.224454	1.67175	0.0945738	0.296242	93	45	39	55	51	37	114	60	84	143	94	45
CP039518_3003233_3003382	2.86873	-2.21575	1.32607	-1.67092	0.0947371	0.296587	9	6	1	4	1	4	1	1	0	7	6	1
EA719_018135|hypothetical_protein	1.29976	2.83008	1.69635	1.66834	0.0952482	0.298019	2	2	1	2	1	1	5	1	0	1	0	0
CP039518_89100_89353	2.91825	-2.10924	1.26467	-1.66783	0.0953502	0.29817	6	1	4	0	4	1	0	3	0	8	12	1
EA719_004590|acyl-CoA_thioesterase	33.8554	-0.546597	0.327818	-1.66738	0.0954388	0.29828	70	43	35	21	27	37	24	12	33	72	37	30
CP039518_3536865_3536983	27.1299	-0.612916	0.367784	-1.66651	0.0956114	0.298651	50	22	27	24	22	29	15	13	26	57	31	26
EA719_005995|peptidase_M48	130.628	0.262705	0.157704	1.66581	0.0957504	0.298918	250	185	105	87	83	91	158	108	150	278	158	72
EA719_016195|DUF839_domain-containing_protein	10.5624	-1.00024	0.600878	-1.66462	0.0959876	0.29949	21	16	10	16	9	9	5	3	6	14	14	9
EA719_000060|alpha/beta_hydrolase	13.4309	0.839792	0.50467	1.66404	0.096104	0.299685	16	24	2	8	15	13	22	13	15	18	14	7
CP039518_2805963_2806072	2.30518	2.10135	1.26314	1.66359	0.0961942	0.299798	4	3	1	0	3	4	5	1	4	1	1	1
CP039518_981849_982065	59.3804	0.405358	0.243969	1.66151	0.0966101	0.300799	88	94	37	48	42	40	81	53	64	128	49	41
EA719_009430|FMN-dependent_NADH-azoreductase	2.9765	-2.26162	1.36133	-1.66133	0.0966474	0.300799	6	6	7	2	0	4	0	0	2	11	2	2
EA719_006995|magnesium-translocating_P-type_ATPase	9.68249	0.924297	0.55641	1.66118	0.0966777	0.300799	22	17	10	3	6	10	15	6	13	12	9	4
EA719_006875|glutathione_S-transferase_family_protein	7.77068	-0.99555	0.599709	-1.66006	0.0969033	0.301333	7	11	2	3	6	1	6	5	9	30	17	10
EA719_018380|TetR/AcrR_family_transcriptional_regulator	81.4904	-0.355634	0.214332	-1.65927	0.0970624	0.301658	145	128	79	52	73	56	74	42	75	158	113	65
EA719_005735|multidrug_efflux_transcriptional_repressor_AdeL	22.5873	0.603647	0.364151	1.65768	0.0973814	0.302359	46	37	14	17	12	19	25	20	32	36	27	10
CP039518_194970_195077	1.47074	-2.73888	1.65231	-1.65761	0.0973967	0.302359	9	4	1	0	0	0	0	0	1	6	4	1
EA719_016900|DMT_family_transporter	27.7788	0.605778	0.365647	1.65673	0.0975749	0.302697	65	40	34	15	19	18	36	22	34	73	17	8
EA719_001025|PLP-dependent_aminotransferase_family_protein	48.5938	0.45575	0.275124	1.65653	0.0976152	0.302697	99	78	44	42	29	32	45	39	63	71	39	37
EA719_003425|bifunctional_phosphoserine_phosphatase/homoserine_phosphotransferase_ThrH	152.79	0.260204	0.157119	1.65609	0.0977027	0.302697	271	200	130	126	134	106	185	114	157	328	149	85
EA719_011605|winged_helix-turn-helix_domain-containing_protein	59.6341	-0.415959	0.251184	-1.65599	0.0977233	0.302697	114	65	40	32	39	53	62	35	59	125	111	49
EA719_002710|phage_portal_protein	40.7934	0.468409	0.282988	1.65522	0.0978793	0.303012	100	75	39	29	38	38	39	31	34	60	33	17
EA719_011935|3-hydroxyacyl-CoA_dehydrogenase	57.0048	-0.376218	0.227528	-1.6535	0.0982289	0.303763	74	60	41	27	42	35	58	45	62	179	92	46
EA719_015235|multidrug_efflux_SMR_transporter	29.513	0.522547	0.316027	1.65349	0.0982314	0.303763	55	36	27	25	15	23	37	22	40	50	28	19
EA719_002090|30S_ribosomal_protein_S3	8739.25	0.172599	0.104415	1.653	0.0983308	0.303902	18175	14252	8958	8210	8010	8669	6625	5169	8275	13177	7239	4692
EA719_009090|transporter	4.71935	-1.41696	0.857535	-1.65236	0.0984614	0.304052	11	7	4	2	4	3	4	1	3	23	12	0
EA719_017570|hypothetical_protein	22.8158	-0.680223	0.411701	-1.65223	0.0984886	0.304052	34	25	17	11	21	28	12	12	23	44	27	28
CP039518_1341962_1342210	171.208	0.560178	0.339238	1.65128	0.0986812	0.304477	437	336	130	129	99	130	301	93	149	359	117	76
EA719_003000|3-hydroxyacyl-CoA_dehydrogenase	32.4761	-0.559381	0.338843	-1.65086	0.0987674	0.304574	66	32	23	25	12	24	33	25	25	109	65	16
CP039518_354394_354603	86.475	-0.451508	0.273561	-1.65048	0.0988442	0.304642	149	112	89	46	64	59	62	38	116	158	172	64
EA719_010105|enoyl-CoA_hydratase/isomerase_family_protein	737.581	0.162129	0.0984595	1.64666	0.0996277	0.306887	1416	1000	594	534	513	564	885	520	800	1434	823	507
EA719_016205|NRDE_family_protein	13.0701	-0.776481	0.47169	-1.64617	0.0997288	0.307028	34	18	7	9	8	6	10	8	11	36	23	12
EA719_010625|formate-dependent_phosphoribosylglycinamide_formyltransferase	269.789	-0.216808	0.131798	-1.645	0.0999691	0.307597	478	358	254	205	200	225	238	163	273	592	335	192
CP039518_706850_707205	62.2836	0.398294	0.2422	1.64448	0.100076	0.307757	129	70	70	53	62	47	64	46	62	109	50	32
CP039518_2884620_2884764	8.93806	-1.12834	0.686593	-1.64339	0.100303	0.308282	18	15	6	2	6	7	0	11	4	21	21	8
EA720_19215|hypothetical_protein	6.50807	-6.98323	4.25007	-1.64309	0.100365	0.308305	0	0	0	0	0	0	0	0	0	32	30	24
CP039518_2759115_2759201	293.501	0.220532	0.134376	1.64115	0.100766	0.309323	436	390	238	259	220	229	345	239	290	581	300	196
CP039518_2498441_2498573	4.73657	-1.45504	0.886708	-1.64095	0.100808	0.309323	7	0	5	7	3	4	2	1	4	13	7	6
CP039518_1195381_1195664	70.3651	-1.12761	0.688496	-1.63778	0.101468	0.311175	199	189	20	29	34	33	59	30	43	443	62	32
EA719_004615|GTPase_Era	553.169	0.1853	0.113188	1.6371	0.10161	0.311246	1148	830	471	482	480	411	536	367	584	972	529	346
CP039518_832484_832875	551.6	0.20838	0.127301	1.63691	0.101649	0.311246	796	657	504	422	430	458	667	441	552	1070	686	318
CP039518_1867326_1867418	2.68481	-1.99878	1.2211	-1.63686	0.101659	0.311246	6	2	1	2	4	0	0	3	0	11	7	2
EA719_008140|3-deoxy-8-phosphooctulonate_synthase	1010.27	0.161152	0.0985249	1.63564	0.101914	0.311856	1942	1440	899	791	786	753	1183	771	889	2034	1102	583
EA719_007640|D-amino_acid_dehydrogenase	17.1687	-0.711331	0.435211	-1.63445	0.102164	0.312449	35	26	16	10	15	11	13	13	9	43	35	8
EA719_017565|hypothetical_protein	24.6933	0.587284	0.359489	1.63366	0.10233	0.312784	45	42	21	16	17	18	20	27	33	50	18	13
EA719_011275|MFS_transporter	6.90613	-1.14212	0.699233	-1.63339	0.102387	0.312787	20	9	7	1	8	3	4	4	4	23	15	3
EA719_016615|SAM-dependent_methyltransferase	24.7667	0.582147	0.356524	1.63284	0.102502	0.312967	46	22	19	24	17	25	39	20	23	49	20	12
EA719_006465|cytochrome_o_ubiquinol_oxidase_subunit_IV	1009.44	0.153994	0.0943775	1.63168	0.102746	0.31354	2043	1568	905	983	860	976	890	649	912	1745	918	534
EA719_009155|phospholipase_D_family_protein	35.0783	-0.473625	0.290525	-1.63024	0.103051	0.314263	49	35	18	32	25	17	40	19	38	98	57	34
CP039518_1535680_1535754	1.4578	2.77597	1.70324	1.62981	0.103141	0.314263	1	1	0	0	6	1	2	1	3	0	1	0
EA719_008645|hydrolase	10.4352	-1.0084	0.618742	-1.62976	0.103153	0.314263	19	12	6	16	6	3	7	6	6	25	8	17
EA719_006730|rRNA_pseudouridine_synthase	111.365	-0.285566	0.17547	-1.62743	0.103645	0.315587	168	117	73	64	86	94	118	83	107	291	150	98
EA719_009395|ABC_transporter_ATP-binding_protein	3.79554	1.54735	0.950944	1.62717	0.103701	0.315587	5	4	5	2	4	3	4	8	2	5	3	0
EA719_002010|acyl-CoA_thioesterase_II	147.391	0.28345	0.174277	1.62644	0.103857	0.315888	351	255	123	138	130	135	127	100	128	202	122	85
EA719_004510|2,3,4,5-tetrahydropyridine-2,6-dicarboxylate_N-succinyltransferase	783.1	0.146615	0.0902336	1.62484	0.104197	0.316751	1436	1065	636	604	627	555	911	585	788	1612	875	492
EA719_005940|cold-shock_protein	2284.18	-0.157951	0.0972264	-1.62457	0.104254	0.316751	3990	2964	1809	1851	1845	1501	2439	1589	2071	5015	2856	1742
CP039518_2555499_2555569	1.99998	-2.70384	1.66483	-1.62409	0.104357	0.316889	5	7	1	0	0	5	0	1	0	8	4	0
EA719_007755|tetratricopeptide_repeat_protein	321.281	0.193187	0.118975	1.62376	0.104427	0.316928	560	402	264	231	244	261	392	225	363	679	388	179
EA719_018485|ankyrin_repeat_domain-containing_protein	28.7242	0.564373	0.347745	1.62295	0.1046	0.3172	71	52	29	22	20	13	42	23	26	66	20	10
EA719_006610|dihydroneopterin_aldolase	70.9064	0.367979	0.226755	1.62281	0.10463	0.3172	144	76	52	42	58	68	93	46	91	143	75	39
EA719_012045|LPS_export_ABC_transporter_ATP-binding_protein	104.955	0.314753	0.194029	1.6222	0.104761	0.317347	199	136	72	92	93	78	137	68	120	241	99	51
CP036286_70445_70512	6.10175	-6.89183	4.25027	-1.6215	0.104909	0.317347	0	0	0	0	0	0	0	0	0	71	34	7
EA719_003725|YecA_family_protein	316.993	-0.193311	0.119222	-1.62143	0.104925	0.317347	596	459	303	230	227	244	308	195	301	724	418	196
EA719_003810|tryptophan--tRNA_ligase	422.176	0.193914	0.119596	1.62141	0.10493	0.317347	808	670	357	338	332	294	462	312	430	902	465	209
EA719_008570|TetR/AcrR_family_transcriptional_regulator	4.01295	1.49554	0.922464	1.62125	0.104964	0.317347	5	5	4	2	5	6	3	4	7	6	2	0
EA719_000245|hypothetical_protein	24.9274	0.561995	0.346787	1.62058	0.105108	0.31761	55	38	24	19	22	22	25	18	29	43	18	11
CP039518_545386_545473	8.206	-1.09153	0.673852	-1.61984	0.105267	0.317916	13	19	10	4	1	6	2	2	11	17	16	9
CP039518_2081710_2081762	221.205	0.242763	0.150027	1.61812	0.105636	0.318812	364	304	194	173	172	213	247	146	241	356	244	140
EA719_015750|RidA_family_protein	24.8479	-0.591783	0.365766	-1.61793	0.105678	0.318812	51	42	22	20	14	19	11	16	24	53	35	21
CP039518_3467743_3467887	15.6948	0.804367	0.497475	1.6169	0.1059	0.319307	40	19	13	18	19	8	24	6	19	30	6	6
EA719_006095|acyl-CoA_dehydrogenase	64.3206	-0.40808	0.25257	-1.61571	0.106157	0.319909	51	40	36	30	44	64	90	42	65	197	130	50
CP039518_809894_809981	175.032	0.287241	0.177824	1.61532	0.106242	0.319993	297	248	152	178	134	149	156	145	175	268	159	118
CP039518_1445709_1445939	35.9946	-0.519719	0.321846	-1.61481	0.106353	0.320153	83	43	22	15	21	26	40	15	43	123	66	21
CP039518_1957795_1958281	95.5782	-0.902979	0.559334	-1.61438	0.106444	0.320217	103	83	68	41	61	72	93	56	83	447	267	22
CP039518_970783_971076	29.7064	-0.55667	0.344881	-1.61409	0.106507	0.320217	55	31	32	16	31	23	27	13	27	81	50	15
EA719_012160|hypothetical_protein	1.49789	-2.62443	1.62613	-1.61391	0.106547	0.320217	0	3	0	1	0	0	2	0	0	9	8	1
EA719_002905|DUF1543_domain-containing_protein	31.9909	-0.550046	0.341193	-1.61213	0.106934	0.321207	75	37	19	32	16	13	39	17	25	101	45	27
CP039518_2180297_2180526	1.51941	-2.67187	1.66054	-1.60904	0.107607	0.323054	1	3	3	0	2	0	0	1	0	3	4	2
EA719_001195|AraC_family_transcriptional_regulator	8.93259	-0.922202	0.573631	-1.60766	0.10791	0.323678	16	10	7	7	7	4	9	4	6	34	9	10
CP036283_2688360_2688951	44.7665	-0.473389	0.294476	-1.60756	0.107932	0.323678	74	69	31	28	33	49	42	32	26	90	76	31
EA719_008760|LysR_family_transcriptional_regulator	4.68942	-1.39701	0.870021	-1.60572	0.108336	0.324715	4	7	3	2	5	5	1	0	7	15	12	3
CP039518_308750_308810	11.7057	0.810749	0.505312	1.60445	0.108614	0.325375	28	13	12	12	6	3	18	11	14	18	11	6
EA719_011205|3-oxoacid_CoA-transferase_subunit_A	3.53675	-1.45589	0.908505	-1.60251	0.109043	0.326482	7	2	2	2	1	2	1	1	5	17	6	5
EA719_003665|serine--tRNA_ligase	540.958	0.163804	0.102268	1.60172	0.109217	0.326827	923	751	459	426	409	389	605	404	589	1132	644	308
CP039518_580944_581075	2.38197	-2.13737	1.33576	-1.60011	0.109574	0.32772	6	3	1	3	2	2	0	1	1	5	4	3
CP039518_2784999_2785255	13.4933	-0.724495	0.452924	-1.59959	0.109688	0.327886	19	15	9	3	8	4	15	14	8	55	24	14
CP039518_3052419_3052559	204.081	0.241136	0.150895	1.59804	0.110034	0.32866	364	300	175	165	205	146	215	144	208	348	195	132
EA719_004320|lipoprotein-releasing_ABC_transporter_ATP-binding_protein_LolD	75.9578	0.323412	0.202444	1.59754	0.110146	0.32866	117	74	53	64	64	64	101	66	75	148	81	49
EA719_014710|tRNA-dihydrouridine_synthase_C	52.6202	0.4307	0.269621	1.59743	0.11017	0.32866	121	78	42	44	39	46	70	39	41	70	44	37
CP036283_1815605_1816321	129.106	0.302686	0.189491	1.59737	0.110184	0.32866	216	154	94	100	127	75	143	104	159	230	127	99
CP039518_3418406_3418459	1.74872	2.80875	1.7601	1.59579	0.110537	0.329536	6	1	1	0	3	3	0	5	0	0	1	0
CP039518_255008_255116	1.40719	-2.59067	1.62427	-1.59498	0.110717	0.329897	2	1	1	2	1	1	0	1	0	3	5	1
CP039518_1276779_1276857	8.60248	0.998637	0.626434	1.59416	0.1109	0.330265	23	17	4	1	7	7	18	7	10	17	9	1
EA719_007435|universal_stress_protein	46.9877	-0.496835	0.311905	-1.59291	0.111181	0.330925	64	81	27	49	46	31	44	29	28	95	49	49
EA719_005120|YbdD/YjiX_family_protein	90.2712	-0.339756	0.213376	-1.59229	0.11132	0.33116	137	88	62	39	57	58	115	77	79	332	138	63
CP039518_849699_849962	13.1978	0.8784	0.551946	1.59146	0.111506	0.331536	36	16	20	5	11	6	22	13	10	32	3	5
EA719_008110|nuclear_transport_factor_2_family_protein	6.92338	-1.01862	0.64044	-1.5905	0.111723	0.332003	10	8	5	3	4	3	2	7	6	22	16	7
CP039518_1451035_1451186	4.38378	1.43071	0.900207	1.58931	0.11199	0.332572	6	5	2	5	7	1	12	2	4	2	3	3
CP039518_2631085_2631466	62.257	0.395684	0.248996	1.58912	0.112034	0.332572	92	85	65	39	52	40	82	53	69	153	61	26
EA719_003435|NAD(P)H-dependent_oxidoreductase	16.0258	0.681649	0.429024	1.58884	0.112097	0.332582	25	19	6	10	18	13	21	15	22	21	20	9
CP039518_1215991_1216090	2.63937	-2.14948	1.35339	-1.58823	0.112235	0.332814	4	6	6	1	0	3	1	1	0	5	4	3
EA719_002670|protein_translocase_subunit_SecF	305.29	-0.205423	0.129424	-1.58721	0.112465	0.333318	613	476	244	317	310	289	238	155	250	631	297	165
EA719_016555|radical_SAM_family_heme_chaperone_HemW	49.0882	0.41083	0.258919	1.58671	0.112578	0.333417	123	84	47	42	33	38	45	32	58	83	38	26
EA719_005965|histidine_phosphatase_family_protein	72.0073	-0.362168	0.228276	-1.58653	0.112618	0.333417	153	79	57	68	39	48	68	49	64	188	104	50
EA719_003745|DUF1289_domain-containing_protein	20.1862	0.616308	0.388572	1.58609	0.11272	0.333541	47	31	23	16	16	15	27	10	23	29	16	10
EA719_013410|esterase	100.97	-0.321107	0.202504	-1.58568	0.112811	0.333633	215	134	69	50	76	52	98	71	111	296	166	63
CP039518_2568258_2568322	10.4532	0.931722	0.587856	1.58495	0.112978	0.333949	15	10	9	8	12	17	7	5	20	16	6	3
EA719_016170|RdgB/HAM1_family_non-canonical_purine_NTP_pyrophosphatase	74.4836	0.328706	0.20743	1.58466	0.113045	0.333968	147	103	70	65	65	54	85	47	83	134	76	37
CP039518_1241598_1241679	3.38383	-1.56733	0.98924	-1.58438	0.113108	0.333978	5	6	2	0	3	1	0	1	5	16	5	5
EA719_006925|hypothetical_protein	127.172	0.321622	0.203206	1.58274	0.113481	0.3349	170	131	82	106	82	102	164	79	203	214	169	93
CP039518_3574147_3574310	1580.46	0.184577	0.116645	1.58239	0.113561	0.334961	2836	2481	1453	1464	1589	1329	1480	1064	1404	2307	1490	967
CP039518_222441_222492	395.564	0.189514	0.119829	1.58154	0.113755	0.335353	695	536	375	305	343	337	442	281	369	729	385	250
EA719_018255|glycogen_branching_protein	79.6912	-0.337883	0.213772	-1.58057	0.113976	0.335793	186	128	65	50	73	54	68	50	64	160	113	54
EA719_004145|metal-dependent_hydrolase	1.18057	2.84621	1.80099	1.58036	0.114025	0.335793	2	1	0	0	2	1	0	2	4	0	0	1
CP039518_1714538_1714597	10.6033	-0.934026	0.591204	-1.57987	0.114136	0.335903	19	13	3	9	12	5	9	7	5	14	25	12
CP039518_2752060_2752361	23.5198	0.597871	0.378479	1.57967	0.114183	0.335903	46	33	27	25	16	12	27	23	22	37	27	7
EA719_003400|Maf-like_protein	67.9913	0.385412	0.244054	1.57921	0.114289	0.336037	172	111	73	47	64	58	73	47	57	138	49	23
EA719_010255|helix-turn-helix_transcriptional_regulator	130.503	0.29486	0.186772	1.57872	0.1144	0.336185	158	134	98	100	96	95	207	114	130	329	155	70
EA719_014470|outer_membrane_protein_assembly_factor_BamD	562.577	0.169921	0.107693	1.57783	0.114604	0.336239	1016	716	441	437	443	462	707	411	541	1238	618	319
EA719_009095|hypothetical_protein	10.3631	-0.827463	0.524482	-1.57768	0.11464	0.336239	20	13	8	8	7	8	7	5	9	25	17	10
EA719_015420|RsbU_family_protein_phosphatase_GigA	180.174	-0.244723	0.155138	-1.57745	0.114692	0.336239	326	233	138	120	119	125	171	130	184	370	269	155
CP039518_3127606_3127910	3.98567	1.6108	1.02114	1.57745	0.114692	0.336239	14	11	4	5	2	3	7	1	3	2	3	0
EA719_003080|methyltransferase_domain-containing_protein	175.94	0.245404	0.155582	1.57733	0.11472	0.336239	332	296	180	154	149	151	182	113	154	279	152	104
EA719_016020|type_IV_pilus_biogenesis/stability_protein_PilW	371.023	0.190081	0.120537	1.57694	0.114808	0.336281	753	542	314	288	309	269	367	286	380	703	356	242
EA719_014425|hypothetical_protein	5.74404	-1.19197	0.755974	-1.57674	0.114856	0.336281	15	11	2	3	5	5	3	4	2	18	8	5
EA719_005050|hypothetical_protein	6.73122	1.08055	0.68549	1.57632	0.114953	0.336388	17	8	3	5	8	4	9	10	5	12	4	2
CP039518_2089983_2090039	1.26888	-2.93932	1.86538	-1.57572	0.11509	0.33649	4	2	2	0	4	0	0	0	0	7	1	0
CP039518_2389963_2390255	9.52297	0.94391	0.599064	1.57564	0.115108	0.33649	12	11	4	7	10	4	18	9	12	7	6	11
EA719_001205|imidazole_glycerol_phosphate_synthase_subunit_HisF	149.357	0.282266	0.179445	1.573	0.11572	0.338098	316	236	105	112	132	139	137	108	165	269	120	95
CP039518_2312817_2312873	6.47789	-1.09648	0.697296	-1.57248	0.11584	0.338271	5	2	6	0	2	7	7	4	5	31	12	8
EA719_004980|phosphonate_ABC_transporter_substrate-binding_protein	165.116	0.322224	0.204959	1.57214	0.115918	0.338321	379	324	132	181	177	117	155	108	119	216	113	95
CP039518_2974635_2974904	241.496	0.232488	0.147973	1.57115	0.116147	0.338652	435	336	246	204	212	171	249	177	238	421	219	159
EA719_004505|7-carboxy-7-deazaguanine_synthase_QueE	385.318	0.176689	0.11246	1.57113	0.116153	0.338652	679	529	318	311	344	314	415	298	363	779	413	211
EA719_003635|polyprenyl_synthetase_family_protein	112.736	-0.289178	0.18425	-1.56949	0.116534	0.339448	217	161	120	82	85	98	93	61	104	228	129	86
EA719_014565|peptidoglycan-binding_protein_LysM	1281.04	-0.184805	0.117753	-1.56943	0.116548	0.339448	1693	1360	962	754	947	1049	1541	912	1296	3224	1734	1074
CP039518_2920197_2920260	4.75114	1.2984	0.828085	1.56795	0.116892	0.340272	2	7	0	6	4	6	6	6	7	4	6	1
EA719_004555|sulfate_ABC_transporter_substrate-binding_protein	5.57451	1.25008	0.797412	1.56767	0.116958	0.340286	9	0	4	2	2	2	11	4	19	10	11	0
CP039518_156437_156674	51.5372	0.420822	0.268521	1.56718	0.117072	0.340439	110	85	59	20	41	27	50	44	70	116	47	24
CP039518_376850_376993	104.714	0.309063	0.197377	1.56586	0.117382	0.341163	203	188	87	113	100	100	95	61	94	142	81	59
CP039518_985093_985257	9.21399	-0.977523	0.62438	-1.56559	0.117445	0.341166	10	13	8	7	7	12	4	9	2	28	13	6
EA719_007840|quinoprotein_glucose_dehydrogenase	222.299	-0.223592	0.142928	-1.56437	0.117731	0.34182	379	300	177	152	180	161	190	161	226	508	272	182
CP039518_1786854_1787015	14.1403	0.716516	0.458501	1.56274	0.118115	0.342754	27	22	16	12	9	8	22	9	18	30	10	5
EA719_001720|NAD(P)H-dependent_oxidoreductase	97.6201	-0.313062	0.20045	-1.5618	0.118336	0.343217	128	62	51	65	46	78	118	85	99	282	173	87
EA719_001995|NAD-dependent_epimerase/dehydratase_family_protein	83.6936	0.312672	0.200549	1.55909	0.118976	0.344895	159	126	67	63	58	63	90	68	95	161	72	59
EA719_001285|acetyl-CoA_hydrolase/transferase_family_protein	3898.86	-0.134895	0.0866198	-1.55733	0.119393	0.34586	6320	4908	3258	2552	2678	2940	4392	2829	3772	9908	5175	2697
EA719_015450|type_II_secretion_system_protein_GspE	88.663	-0.310858	0.199632	-1.55716	0.119434	0.34586	157	137	68	56	44	69	94	57	84	221	113	79
CP039518_669049_669115	41.1753	0.495773	0.318648	1.55586	0.11974	0.346358	77	55	37	31	34	38	42	48	27	64	27	29
CP039518_3201252_3201420	693.028	0.197376	0.126868	1.55576	0.119764	0.346358	1000	804	569	468	616	612	826	507	771	1242	796	486
EA719_007185|hypothetical_protein	2.19018	-2.22221	1.42877	-1.55533	0.119869	0.346358	7	2	3	0	4	0	1	0	1	5	4	3
EA719_003940|DOMON-like_domain-containing_protein	151.033	0.268496	0.172639	1.55525	0.119887	0.346358	276	186	117	150	111	142	171	127	128	304	142	81
EA719_001435|sulfate_ABC_transporter_substrate-binding_protein	4.03673	-1.3288	0.854467	-1.55512	0.119917	0.346358	5	5	2	1	0	2	8	0	2	16	11	6
EA719_003655|outer_membrane_lipoprotein_chaperone_LolA	142.437	0.3062	0.196931	1.55486	0.119979	0.346358	188	163	131	114	94	123	201	81	188	309	150	85
EA719_001120|sel1_repeat_family_protein	8.48839	-1.05746	0.681188	-1.55238	0.120571	0.347885	19	16	8	4	8	3	0	5	9	18	9	12
EA719_003630|recombinase	89.3365	-0.305888	0.197195	-1.55119	0.120855	0.348445	162	113	70	77	53	77	95	55	76	233	113	63
CP039518_1185380_1185616	168.529	-1.06826	0.688748	-1.55101	0.120898	0.348445	764	598	94	83	72	64	77	65	87	811	89	49
EA719_010160|3-deoxy-manno-octulosonate_cytidylyltransferase	123.262	0.303299	0.195578	1.55079	0.120953	0.348445	238	149	67	128	110	94	134	102	127	242	104	81
CP036286_38543_38633	4.94692	-6.58957	4.25101	-1.55012	0.121113	0.348565	0	0	0	0	0	0	0	0	0	72	19	6
CP039518_922569_922659	11.4821	-0.823364	0.531172	-1.55009	0.12112	0.348565	18	16	18	8	9	4	9	7	6	31	17	9
EA719_003565|AEC_family_transporter	3.01294	1.71248	1.10597	1.5484	0.121526	0.349484	7	1	3	2	0	6	4	5	3	4	2	0
EA719_012755|alpha/beta_hydrolase	219.214	0.215505	0.139194	1.54824	0.121565	0.349484	302	241	168	150	166	159	300	195	225	497	268	141
EA719_017060|OmpW_family_protein	8046.94	0.185736	0.120015	1.54761	0.121716	0.349737	13506	10479	6918	6050	6458	6036	8279	5685	10065	13486	9060	5822
CP039518_2860760_2860855	167.06	-0.299692	0.193755	-1.54676	0.121922	0.350006	327	218	99	168	110	180	119	111	154	363	202	119
CP039518_3536155_3536277	0.929631	-2.97714	1.92508	-1.54651	0.121982	0.350006	0	1	1	2	0	1	0	0	0	1	2	2
EA719_017665|cysteine_synthase_A	161.014	-0.230811	0.149253	-1.54644	0.121999	0.350006	300	219	137	111	128	120	169	105	141	398	218	100
EA719_017845|Dyp-type_peroxidase	235.979	-0.223335	0.144478	-1.54581	0.12215	0.350221	396	312	200	173	147	156	216	149	285	606	328	169
CP039518_1921850_1921927	47.5659	0.431399	0.279113	1.54561	0.122199	0.350221	57	34	29	23	42	33	74	38	79	114	77	19
EA719_001940|hypothetical_protein	7.41941	0.96467	0.624497	1.54472	0.122415	0.350658	9	12	8	5	7	5	10	6	11	10	8	2
CP039518_3664431_3664584	50.5359	0.433	0.280402	1.54421	0.122537	0.350826	100	86	48	28	44	44	57	50	35	69	51	29
EA720_19440|hypothetical_protein	0.624365	-3.6337	2.35435	-1.5434	0.122733	NA	0	0	0	0	0	0	0	0	0	9	2	1
EA719_014570|acyl_carrier_protein	689.517	0.193495	0.125553	1.54114	0.123283	0.352782	1290	1002	627	756	708	523	712	426	580	1186	607	368
CP039518_3496459_3496607	86.652	-0.335076	0.21766	-1.53945	0.123695	0.35375	168	126	51	73	56	79	65	61	82	206	102	71
CP039518_1249789_1249990	31.656	0.469895	0.30528	1.53923	0.123749	0.35375	79	45	25	18	20	19	46	23	38	59	28	22
EA719_008190|MFS_transporter	5.54725	-1.14373	0.744268	-1.53672	0.124363	0.355304	8	9	4	3	2	4	5	2	5	28	14	1
EA719_008420|multidrug_efflux_MFS_transporter_AbaQ	1.08893	-2.78262	1.81103	-1.53648	0.12442	0.355304	2	0	0	2	0	0	1	0	0	4	4	2
CP039518_2806237_2806773	86.0833	-0.339628	0.221117	-1.53596	0.124548	0.355485	166	122	92	43	63	42	86	42	97	181	124	79
CP039518_2655411_2655560	2.41762	-1.8105	1.1794	-1.53511	0.124758	0.355902	3	5	0	2	2	0	1	0	3	10	8	2
CP039518_3177544_3177900	39.9461	0.490485	0.319589	1.53474	0.124848	0.355978	74	63	31	40	28	49	46	37	24	60	41	13
CP039518_46356_46470	39.457	0.495686	0.323082	1.53424	0.124969	0.35614	94	70	40	16	31	46	43	22	44	46	35	23
EA719_017880|pirin_family_protein	266.709	-0.194573	0.126861	-1.53374	0.125093	0.356147	482	343	207	201	226	210	260	154	282	636	341	177
EA719_018765|hypothetical_protein	4.61522	1.2881	0.839854	1.53371	0.1251	0.356147	7	2	6	0	2	6	5	6	10	7	5	1
EA719_014965|chromate_transporter	3.0988	1.84405	1.20291	1.53299	0.125278	0.356216	7	4	3	3	4	5	2	2	4	0	3	0
EA719_005415|class_C_extended-spectrum_beta-lactamase_ADC-30	6739.19	0.134763	0.0879188	1.53282	0.125321	0.356216	10804	9102	6028	5440	5681	5517	7738	4715	6510	13469	7186	4156
CP039518_3334373_3334472	14.6012	0.67509	0.440483	1.53261	0.125371	0.356216	22	18	16	12	4	8	19	14	23	28	15	8
EA719_003295|hypothetical_protein	619.772	0.176983	0.115481	1.53258	0.12538	0.356216	1209	914	561	550	592	437	597	413	632	1069	619	369
CP039518_1096190_1096456	0.917426	-3.05192	1.99175	-1.53228	0.125454	NA	0	1	3	1	0	0	0	0	0	3	1	2
EA719_000195|4-hydroxy-tetrahydrodipicolinate_reductase	259.215	-0.192423	0.125649	-1.53144	0.125661	0.356831	519	372	219	212	201	204	232	164	239	579	290	181
EA719_003075|amino_acid_permease	245.42	0.237923	0.155587	1.5292	0.126214	0.358219	506	389	193	247	206	201	262	189	189	472	219	122
EA719_002420|DUF2007_domain-containing_protein	28.8763	-0.541022	0.35393	-1.52861	0.12636	0.358334	52	40	12	14	25	8	36	19	24	72	49	34
EA719_016145|PKHD-type_hydroxylase	45.2574	0.426747	0.27919	1.52852	0.126384	0.358334	95	65	49	37	48	36	44	26	50	72	28	27
EA719_015120|AraC_family_transcriptional_regulator	30.2767	-0.491063	0.321405	-1.52786	0.126547	0.358487	58	31	15	23	21	26	23	26	25	82	49	23
EA719_012825|hypothetical_protein	557.867	0.164602	0.107739	1.52778	0.126567	0.358487	1038	747	462	411	444	449	559	416	626	1022	624	369
CP039518_1420305_1420462	1.76849	1.97094	1.29056	1.5272	0.126711	0.358713	1	3	1	1	1	0	2	4	4	3	0	1
EA719_016705|LysE_family_translocator	5.86158	-1.14714	0.751523	-1.52642	0.126906	0.358856	17	15	2	3	3	5	4	2	4	21	10	3
EA719_004405|peptidoglycan-associated_lipoprotein_Pal	462.593	0.170174	0.111506	1.52615	0.126973	0.358856	817	580	413	362	373	411	538	327	444	911	477	285
EA719_015140|hypothetical_protein	4.71059	-1.28373	0.841216	-1.52605	0.126998	0.358856	13	2	3	5	3	3	2	1	5	12	8	6
EA719_014575|3-oxoacyl-ACP_reductase_FabG	2184.69	0.167864	0.110005	1.52596	0.12702	0.358856	3955	3300	1930	2246	2310	1847	2128	1373	1827	3460	1869	1292
EA719_003570|molecular_chaperone_DnaJ	12.0287	0.888675	0.582535	1.52553	0.127127	0.358976	41	21	2	5	9	9	25	12	8	24	8	5
EA719_011315|4-hydroxybenzoate_3-monooxygenase	15.6068	-0.662563	0.434503	-1.52488	0.12729	0.359176	40	28	12	12	8	10	12	8	13	43	24	10
EA719_017400|DNA_modification_methylase	222.763	0.21736	0.142581	1.52447	0.127391	0.359176	433	283	191	151	196	141	238	180	249	427	256	140
CP039519_39531_39891	1.7562	-2.52841	1.65855	-1.52447	0.127391	0.359176	1	7	1	1	0	4	1	0	0	4	4	1
EA719_003325|alanine:cation_symporter_family_protein	315.482	-0.189867	0.124647	-1.52324	0.1277	0.359809	659	492	285	291	285	242	281	187	242	660	321	198
EA719_014645|trehalose-phosphatase	51.1119	-0.443812	0.291411	-1.52298	0.127764	0.359809	41	16	23	16	32	51	59	48	54	167	104	49
EA719_018955|S-formylglutathione_hydrolase	225.344	0.214884	0.141111	1.5228	0.12781	0.359809	411	329	196	177	201	175	252	166	216	484	204	125
CP039518_3425467_3425649	145.539	-0.311512	0.204675	-1.52199	0.128012	0.360197	220	187	120	84	111	136	131	88	154	258	244	118
EA719_006490|phosphoenolpyruvate_synthase	4240.18	0.122809	0.0807389	1.52107	0.128243	0.360547	7409	5926	3619	3233	3145	3591	4483	3165	4326	8885	4632	2579
EA719_012495|SDR_family_NAD(P)-dependent_oxidoreductase	2.79687	1.56275	1.02756	1.52084	0.1283	0.360547	4	4	0	4	2	0	6	4	4	4	2	1
EA719_013050|hypothetical_protein	54.3973	-0.384071	0.25256	-1.52072	0.128331	0.360547	95	50	37	34	58	33	59	31	53	141	75	48
CP039518_2047173_2047307	21.9425	0.520636	0.342661	1.51939	0.128664	0.361239	26	22	18	12	12	11	32	22	35	48	25	16
EA719_007325|hypothetical_protein	8.34395	-0.903201	0.594517	-1.51922	0.128708	0.361239	17	13	6	7	3	6	5	3	9	22	13	9
CP039518_925927_926109	39.8276	0.440264	0.289869	1.51884	0.128803	0.361322	50	56	39	34	35	36	45	28	46	69	31	25
EA719_016905|23S_rRNA_(guanosine(2251)-2'-O)-methyltransferase_RlmB	157.682	0.236594	0.155811	1.51847	0.128897	0.361322	307	196	142	120	135	136	171	105	177	324	159	82
CP039518_1696626_1696861	1.81157	2.1485	1.4156	1.51773	0.129083	0.361322	7	2	1	0	1	3	3	2	3	3	0	0
CP039518_3436291_3436364	6.49558	-1.1463	0.755287	-1.51771	0.129089	0.361322	11	18	2	2	4	5	4	1	7	11	11	10
EA719_013415|SRPBCC_domain-containing_protein	51.9126	-0.386666	0.254778	-1.51766	0.129101	0.361322	70	62	33	33	45	36	65	36	41	168	83	31
EA719_013710|YaeQ_family_protein	53.8678	0.426513	0.281053	1.51755	0.129127	0.361322	92	85	65	36	50	49	67	37	48	109	52	14
[truncated: 3,673 more rows]
