# Supplementary material for: Bacterial Genome Wide Association Studies (bGWAS) and Transcriptomics Identifies Cryptic Antimicrobial Resistance Mechanisms in Acinetobacter baumannii
Source: Front Public Health. 2020 Sep 2;8:451. doi: 10.3389/fpubh.2020.00451 (PMC7493718; doi:10.3389/fpubh.2020.00451)
Supplement: Table S11 — A BSR matrix of CARD genes in the genome and transcriptome of each paired isolate. [file Table_11.xlsx]

## Sheet: new
Table S11: A BSR matrix of CARD genes in the genome and transcriptome of each paired isolate
	TG60155T	TG60155G	TG29392T	TG29392G	TG31302T	TG31302G	TG31986T	TG31986G	TG31307T	TG31307G	TG22182T	TG22182G	TG22653T	TG22653G	TG22627T	TG22627G
gb|AY769962|+|5610-7065|ARO:3000782|adeK	1	1	0.9827	0.9827	0.9827	0.9827	0.9827	0.9827	0.9827	0.9827	1	1	1	1	1	1
gb|CP010781.1|-|2255674-2256463|ARO:3003573|LpxA	0.9934	0.9934	1	1	1	1	1	1	1	1	0.9934	0.9934	0.9934	0.9934	0.9934	0.9934
gb|EF016356.1|+|0-825|ARO:3001615|OXA-66	1	1	0.9812	0.9812	0.9812	0.9812	0.9812	0.9812	0.9812	0.9812	0.9944	0.9944	1	1	0.9944	0.9944
gb|AB204810|+|186-1533|ARO:3000753|abeM	0.9771	0.9771	0.9851	0.9851	0.9851	0.9851	0.9771	0.9851	0.9595	0.9851	0.9771	0.9771	0.9771	0.9771	0.9771	0.9771
gb|CP010781.1|-|3758031-3758934|ARO:3003574|LpxC	0.9834	0.9834	0.9817	0.9817	0.9817	0.9817	0.9817	0.9817	0.9817	0.9817	0.9834	0.9834	0.9834	0.9834	0.9834	0.9834
gb|FJ911554.1|+|176-1655|ARO:3004577|AmvA	0.9526	0.9526	0.9484	0.9484	0.9484	0.9484	0.9484	0.9484	0.9484	0.9484	0.9526	0.9526	0.9526	0.9526	0.9526	0.9526
gb|CP001182.2|+|3283426-3284677|ARO:3000780|adeI	0.9926	0.9926	0.9942	0.9942	0.9942	0.9942	0.9942	0.9942	0.9942	0.9942	0.9926	0.9926	0.9926	0.9926	0.8018	0.9926
gb|CP001172.1|-|1249018-1249348|ARO:3000768|abeS	0.9717	0.9717	0.9922	0.9922	0.9922	0.9922	0.7378	0.9922	0.9922	0.9922	0.9717	0.9717	0.9717	0.9717	0.9717	0.9717
gb|EF016355.1|+|0-1152|ARO:3003868|ADC-25	0.9982	0.9982	0.9402	0.9402	0.9402	0.9402	0.9402	0.9402	0.8643	0.8643	1	1	0.9982	0.9982	0.96	1
gb|KR297239.1|-|414-1428|ARO:3000620|adeL	0.9843	0.9843	0.9421	0.9771	0.6227	0.9771	0.7146	0.9771	0.9177	0.9771	0.9843	0.9843	0.9843	0.9843	0.9843	0.9843
gb|NC_010410.1|-|3570600-3571947|ARO:3004578|AbuO	0.9832	0.9832	0.9514	0.9809	0.4374	0.9809	0.7003	0.9809	0.6693	0.9809	0.9832	0.9832	0.9832	0.9832	0.9832	0.9832
gb|HM440348|+|0-744|ARO:3000553|adeR	0.9722	0.9736	0.8512	0.9805	0.3366	0.9805	0.3713	0.9805	0.9186	0.9805	0.9736	0.9736	0.9736	0.9736	0.9736	0.9736
gb|AF370885.1|+|3438-4629|ARO:3000774|adeA	1	1	0.3273	0.9685	0.386	0.9685	0.1952	0.9685	0.1887	0.9685	1	1	1	1	1	1
gb|AY055428.1|-|20268-21084|ARO:3000412|sul2	0	0	1	1	1	1	1	1	1	1	1	1	0	0	1	1
gb|AF370885.1|+|4628-7736|ARO:3000775|adeB	0.9992	0.9992	0.1596	0.9657	0.0913	0.9657	0.1251	0.9657	0.0941	0.9657	0.9992	0.9992	0.9992	0.9992	0.9992	0.9992
gb|AY769962|+|2434-5611|ARO:3000781|adeJ	0.6972	0.9992	0.9929	0.9929	0.5868	0.9929	0.9929	0.9929	0.6116	0.9929	0.9992	0.9992	0.9992	0.9992	0.4262	0.9992
gb|BX664015.1|-|103017-103833|ARO:3002641|APH(3')-Ia	0	0	1	1	1	1	1	1	1	1	1	1	0	0	0.1982	0
gb|AF078527|+|3769-4303|ARO:3000230|ANT(2'')-Ia	0	0	1	1	1	1	1	1	1	1	0.1538	0	0	0	0	0
gb|AL513383|+|179218-179845|ARO:3003479|tetR	1	1	0	0	0	0	0	0	0	0	1	1	1	1	0.9942	1
gb|AP014611|-|26117-26690|ARO:3003200|AAC(6')-Ian	0	0	1	1	1	1	1	1	1	1	0.3982	0	0	0	0.3324	0
gb|CP013924.1|+|2063742-2065140|ARO:3003811|adeC	1	1	0.1572	0	0.324	0	0	0	0.172	0	1	1	1	1	1	1
gb|AF231986|+|3307-4522|ARO:3002705|floR	0	0	0.9987	0.9987	0.9987	0.9987	0.9987	0.9987	0.9987	0.9987	0.0884	0	0	0	0	0
gb|AF313472|+|15593-16397|ARO:3002639|APH(3'')-Ib	0.9987	0.9987	0	0	0	0	0	0	0	0	0.9987	0.9987	0.9987	0.9987	0.9987	0.9987
gb|JQ364968|+|3332-4229|ARO:3002252|CARB-14	0	0	0.9983	0.9983	0.9983	0.9983	0.9983	0.9983	0.9983	0.9983	0.2381	0	0	0	0.1239	0
gb|AF024602|+|3155-3992|ARO:3002660|APH(6)-Id	0.997	0.997	0	0	0	0	0	0	0	0	0.997	0.997	0.997	0.997	0.997	0.997
gb|CT025802.2|+|0-1452|ARO:3000779|adeH	0.4795	0.9837	0.4989	0.9855	0.2408	0.9855	0.2557	0.9855	0.2408	0.9855	0.3345	0.9837	0.3165	0.9837	0.3755	0.9837
gb|CP001182.2|-|2255584-2256889|ARO:3004574|AbaQ	0.2206	0.9669	0.1839	0.9759	0.0718	0.9759	0.1784	0.9759	0.1965	0.9759	0.2652	0.9669	0.3185	0.9669	0.2684	0.9669
gb|CT025801.2|+|0-3180|ARO:3000777|adeF	0.1114	0.9621	0.1235	0.9698	0.0928	0.9698	0.1077	0.9698	0.0957	0.9698	0.1701	0.9621	0.0889	0.9621	0.2086	0.9621
gb|CT025800.2|+|0-1221|ARO:3000778|adeG	0.4008	0.9659	0.4041	0.9474	0.2216	0.9474	0.2767	0.9474	0.2258	0.9474	0.3314	0.9659	0.2649	0.9659	0.3352	0.9659
gb|CP000521.1|-|1557233-1558523|ARO:3004573|AbaF	0.1952	0.9657	0.2531	0.9533	0.1745	0.9533	0.1601	0.9533	0.107	0.9533	0.2415	0.9657	0.2551	0.9657	0.4172	0.9657
gb|DQ839391.1|-|12872-13757|ARO:3003741|mphE	0.6184	0.6271	0	0	0	0	0	0	0	0	1	1	0.9912	1	0.9912	1
gb|GU437214.1|+|0-774|ARO:3000858|armA	0	0	0	0	0	0	0	0	0	0	1	1	1	1	1	1
gb|CP001182.1|+|2873299-2874451|ARO:3003796|AmpC	0.6906	0.6906	0.9537	0.9537	0.9537	0.9537	0.9529	0.9529	0.877	0.877	0.6906	0.6906	0.6906	0.6906	0.6906	0.6906
gb|EU652244.1|+|0-1152|ARO:3003871|ADC-39	0.6906	0.6906	0.9529	0.9529	0.9529	0.9529	0.952	0.952	0.877	0.877	0.6906	0.6906	0.6906	0.6906	0.6906	0.6906
gb|AY795964|+|0-822|ARO:3001418|OXA-23	1	1	0	0	0	0	0	0	0	0	0	0	1	1	0	0
gb|EU294228.1|+|21241-22717|ARO:3003109|msrE	0	0	0	0	0	0	0	0	0	0	0.6792	1	0.6181	1	1	1
gb|JF969163|+|1053-1893|ARO:3000410|sul1	0	0	0	0	0	0	0	0	0	0	0.1137	1	1	1	0.1858	1
gb|AB089595|+|0-1206|ARO:3000166|tet(B)	0.6104	0.9919	0	0	0	0	0	0	0	0	0.5575	0.9919	0.604	0.9919	0.3645	0.9919
gb|KF147862|+|0-654|ARO:3000559|adeN	0.4684	0.5261	0.5316	0.5316	0.5316	0.5316	0.5316	0.5316	0.5316	0.5316	0.9739	0.9739	0.4684	0.5261	0.9739	0.9739
gb|HM440348|+|775-1861|ARO:3000549|adeS	0.7087	0.9257	0.3713	0.5826	0.2285	0.5826	0.238	0.5826	0.2632	0.5826	0.3717	0.9219	0.8953	0.9257	0.476	0.9257
gb|Z21957.1|-|284-1211|ARO:3002363|PER-1	0	0	0.1196	0	0	0	0	0	0.1473	0	1	1	0	0	0.2724	0.9779
gb|AY123251.1|+|811-1444|ARO:3002680|catB8	0.1765	0	0	0	0	0	0	0	0	0	0.247	0	1	1	0	0
gb|AY660529.1|+|121-676|ARO:3003676|AAC(6')-Ib'	0.0733	0	0	0	0	0	0	0	0.5995	0	0.2686	0	1	1	0	0
gb|AF550679.1|-|80976-81768|ARO:3002601|aadA	0	0	0	0	0	0	0	0	0	0	0	0	0.9955	0.9955	0	0
(G) = genome
(T) = transcriptome
